# Supplementary material for: Maternal total sleep deprivation causes oxidative stress and mitochondrial dysfunction in oocytes associated with fertility decline in mice
Source: PLoS One. 2024 Oct 16;19(10):e0306152. doi: 10.1371/journal.pone.0306152 (PMC11482706; doi:10.1371/journal.pone.0306152)
Supplement: S2 File — (XLS) [file pone.0306152.s005.xls]

## Sheet: Sheet1
Gene stable ID	Gene name	GO term accession	GO term name	NCBI gene ID
ENSMUSG00000073722	4931408C20Rik	GO:0016020	membrane	210940
ENSMUSG00000073722	4931408C20Rik	GO:0016021	integral component of membrane	210940
ENSMUSG00000073722	4931408C20Rik	GO:0003674	molecular_function	210940
ENSMUSG00000073722	4931408C20Rik	GO:0008150	biological_process	210940
ENSMUSG00000073722	4931408C20Rik	GO:0005575	cellular_component	210940
ENSMUSG00000092368	A930015D03Rik
ENSMUSG00000021557	Agtpbp1	GO:0008270	zinc ion binding	67269
ENSMUSG00000021557	Agtpbp1	GO:0046872	metal ion binding	67269
ENSMUSG00000021557	Agtpbp1	GO:0016787	hydrolase activity	67269
ENSMUSG00000021557	Agtpbp1	GO:0005634	nucleus	67269
ENSMUSG00000021557	Agtpbp1	GO:0005634	nucleus	67269
ENSMUSG00000021557	Agtpbp1	GO:0005634	nucleus	67269
ENSMUSG00000021557	Agtpbp1	GO:0005737	cytoplasm	67269
ENSMUSG00000021557	Agtpbp1	GO:0005737	cytoplasm	67269
ENSMUSG00000021557	Agtpbp1	GO:0008233	peptidase activity	67269
ENSMUSG00000021557	Agtpbp1	GO:0008233	peptidase activity	67269
ENSMUSG00000021557	Agtpbp1	GO:0006508	proteolysis	67269
ENSMUSG00000021557	Agtpbp1	GO:0005737	cytoplasm	67269
ENSMUSG00000021557	Agtpbp1	GO:0043231	intracellular membrane-bounded organelle	67269
ENSMUSG00000021557	Agtpbp1	GO:0005739	mitochondrion	67269
ENSMUSG00000021557	Agtpbp1	GO:0005739	mitochondrion	67269
ENSMUSG00000021557	Agtpbp1	GO:0008237	metallopeptidase activity	67269
ENSMUSG00000021557	Agtpbp1	GO:0005730	nucleolus	67269
ENSMUSG00000021557	Agtpbp1	GO:0004181	metallocarboxypeptidase activity	67269
ENSMUSG00000021557	Agtpbp1	GO:0005829	cytosol	67269
ENSMUSG00000021557	Agtpbp1	GO:0005829	cytosol	67269
ENSMUSG00000021557	Agtpbp1	GO:0004180	carboxypeptidase activity	67269
ENSMUSG00000021557	Agtpbp1	GO:0007005	mitochondrion organization	67269
ENSMUSG00000021557	Agtpbp1	GO:0005515	protein binding	67269
ENSMUSG00000021557	Agtpbp1	GO:0005829	cytosol	67269
ENSMUSG00000021557	Agtpbp1	GO:0015631	tubulin binding	67269
ENSMUSG00000021557	Agtpbp1	GO:0007628	adult walking behavior	67269
ENSMUSG00000021557	Agtpbp1	GO:0060041	retina development in camera-type eye	67269
ENSMUSG00000021557	Agtpbp1	GO:0021702	cerebellar Purkinje cell differentiation	67269
ENSMUSG00000021557	Agtpbp1	GO:0021549	cerebellum development	67269
ENSMUSG00000021557	Agtpbp1	GO:0021772	olfactory bulb development	67269
ENSMUSG00000021557	Agtpbp1	GO:0050905	neuromuscular process	67269
ENSMUSG00000021557	Agtpbp1	GO:0021680	cerebellar Purkinje cell layer development	67269
ENSMUSG00000021557	Agtpbp1	GO:0050905	neuromuscular process	67269
ENSMUSG00000021557	Agtpbp1	GO:0004181	metallocarboxypeptidase activity	67269
ENSMUSG00000021557	Agtpbp1	GO:0004181	metallocarboxypeptidase activity	67269
ENSMUSG00000021557	Agtpbp1	GO:0035609	C-terminal protein deglutamylation	67269
ENSMUSG00000021557	Agtpbp1	GO:0035610	protein side chain deglutamylation	67269
ENSMUSG00000021557	Agtpbp1	GO:0035610	protein side chain deglutamylation	67269
ENSMUSG00000021557	Agtpbp1	GO:0042133	neurotransmitter metabolic process	67269
ENSMUSG00000021557	Agtpbp1	GO:0001754	eye photoreceptor cell differentiation	67269
ENSMUSG00000021557	Agtpbp1	GO:0021702	cerebellar Purkinje cell differentiation	67269
ENSMUSG00000021557	Agtpbp1	GO:0005730	nucleolus	67269
ENSMUSG00000021557	Agtpbp1	GO:0043231	intracellular membrane-bounded organelle	67269
ENSMUSG00000021557	Agtpbp1			67269
ENSMUSG00000021557	Agtpbp1			67269
ENSMUSG00000021557	Agtpbp1	GO:0008270	zinc ion binding	67269
ENSMUSG00000021557	Agtpbp1	GO:0046872	metal ion binding	67269
ENSMUSG00000021557	Agtpbp1	GO:0016787	hydrolase activity	67269
ENSMUSG00000021557	Agtpbp1	GO:0005634	nucleus	67269
ENSMUSG00000021557	Agtpbp1	GO:0005634	nucleus	67269
ENSMUSG00000021557	Agtpbp1	GO:0005634	nucleus	67269
ENSMUSG00000021557	Agtpbp1	GO:0005737	cytoplasm	67269
ENSMUSG00000021557	Agtpbp1	GO:0005737	cytoplasm	67269
ENSMUSG00000021557	Agtpbp1	GO:0008233	peptidase activity	67269
ENSMUSG00000021557	Agtpbp1	GO:0008233	peptidase activity	67269
ENSMUSG00000021557	Agtpbp1	GO:0006508	proteolysis	67269
ENSMUSG00000021557	Agtpbp1	GO:0005737	cytoplasm	67269
ENSMUSG00000021557	Agtpbp1	GO:0043231	intracellular membrane-bounded organelle	67269
ENSMUSG00000021557	Agtpbp1	GO:0005739	mitochondrion	67269
ENSMUSG00000021557	Agtpbp1	GO:0005739	mitochondrion	67269
ENSMUSG00000021557	Agtpbp1	GO:0008237	metallopeptidase activity	67269
ENSMUSG00000021557	Agtpbp1	GO:0005730	nucleolus	67269
ENSMUSG00000021557	Agtpbp1	GO:0004181	metallocarboxypeptidase activity	67269
ENSMUSG00000021557	Agtpbp1	GO:0005829	cytosol	67269
ENSMUSG00000021557	Agtpbp1	GO:0005829	cytosol	67269
ENSMUSG00000021557	Agtpbp1	GO:0004180	carboxypeptidase activity	67269
ENSMUSG00000021557	Agtpbp1	GO:0007005	mitochondrion organization	67269
ENSMUSG00000021557	Agtpbp1	GO:0005515	protein binding	67269
ENSMUSG00000021557	Agtpbp1	GO:0005829	cytosol	67269
ENSMUSG00000021557	Agtpbp1	GO:0015631	tubulin binding	67269
ENSMUSG00000021557	Agtpbp1	GO:0007628	adult walking behavior	67269
ENSMUSG00000021557	Agtpbp1	GO:0060041	retina development in camera-type eye	67269
ENSMUSG00000021557	Agtpbp1	GO:0021702	cerebellar Purkinje cell differentiation	67269
ENSMUSG00000021557	Agtpbp1	GO:0021549	cerebellum development	67269
ENSMUSG00000021557	Agtpbp1	GO:0021772	olfactory bulb development	67269
ENSMUSG00000021557	Agtpbp1	GO:0050905	neuromuscular process	67269
ENSMUSG00000021557	Agtpbp1	GO:0021680	cerebellar Purkinje cell layer development	67269
ENSMUSG00000021557	Agtpbp1	GO:0050905	neuromuscular process	67269
ENSMUSG00000021557	Agtpbp1	GO:0004181	metallocarboxypeptidase activity	67269
ENSMUSG00000021557	Agtpbp1	GO:0004181	metallocarboxypeptidase activity	67269
ENSMUSG00000021557	Agtpbp1	GO:0035609	C-terminal protein deglutamylation	67269
ENSMUSG00000021557	Agtpbp1	GO:0035610	protein side chain deglutamylation	67269
ENSMUSG00000021557	Agtpbp1	GO:0035610	protein side chain deglutamylation	67269
ENSMUSG00000021557	Agtpbp1	GO:0042133	neurotransmitter metabolic process	67269
ENSMUSG00000021557	Agtpbp1	GO:0001754	eye photoreceptor cell differentiation	67269
ENSMUSG00000021557	Agtpbp1	GO:0021702	cerebellar Purkinje cell differentiation	67269
ENSMUSG00000021557	Agtpbp1			67269
ENSMUSG00000021557	Agtpbp1			67269
ENSMUSG00000021557	Agtpbp1			67269
ENSMUSG00000021557	Agtpbp1	GO:0008270	zinc ion binding	67269
ENSMUSG00000021557	Agtpbp1	GO:0046872	metal ion binding	67269
ENSMUSG00000021557	Agtpbp1	GO:0016787	hydrolase activity	67269
ENSMUSG00000021557	Agtpbp1	GO:0005634	nucleus	67269
ENSMUSG00000021557	Agtpbp1	GO:0005634	nucleus	67269
ENSMUSG00000021557	Agtpbp1	GO:0005634	nucleus	67269
ENSMUSG00000021557	Agtpbp1	GO:0005737	cytoplasm	67269
ENSMUSG00000021557	Agtpbp1	GO:0005737	cytoplasm	67269
ENSMUSG00000021557	Agtpbp1	GO:0008233	peptidase activity	67269
ENSMUSG00000021557	Agtpbp1	GO:0008233	peptidase activity	67269
ENSMUSG00000021557	Agtpbp1	GO:0006508	proteolysis	67269
ENSMUSG00000021557	Agtpbp1	GO:0005737	cytoplasm	67269
ENSMUSG00000021557	Agtpbp1	GO:0043231	intracellular membrane-bounded organelle	67269
ENSMUSG00000021557	Agtpbp1	GO:0005739	mitochondrion	67269
ENSMUSG00000021557	Agtpbp1	GO:0005739	mitochondrion	67269
ENSMUSG00000021557	Agtpbp1	GO:0008237	metallopeptidase activity	67269
ENSMUSG00000021557	Agtpbp1	GO:0005730	nucleolus	67269
ENSMUSG00000021557	Agtpbp1	GO:0004181	metallocarboxypeptidase activity	67269
ENSMUSG00000021557	Agtpbp1	GO:0005829	cytosol	67269
ENSMUSG00000021557	Agtpbp1	GO:0005829	cytosol	67269
ENSMUSG00000021557	Agtpbp1	GO:0004180	carboxypeptidase activity	67269
ENSMUSG00000021557	Agtpbp1	GO:0007005	mitochondrion organization	67269
ENSMUSG00000021557	Agtpbp1	GO:0005515	protein binding	67269
ENSMUSG00000021557	Agtpbp1	GO:0005829	cytosol	67269
ENSMUSG00000021557	Agtpbp1	GO:0015631	tubulin binding	67269
ENSMUSG00000021557	Agtpbp1	GO:0007628	adult walking behavior	67269
ENSMUSG00000021557	Agtpbp1	GO:0060041	retina development in camera-type eye	67269
ENSMUSG00000021557	Agtpbp1	GO:0021702	cerebellar Purkinje cell differentiation	67269
ENSMUSG00000021557	Agtpbp1	GO:0021549	cerebellum development	67269
ENSMUSG00000021557	Agtpbp1	GO:0021772	olfactory bulb development	67269
ENSMUSG00000021557	Agtpbp1	GO:0050905	neuromuscular process	67269
ENSMUSG00000021557	Agtpbp1	GO:0021680	cerebellar Purkinje cell layer development	67269
ENSMUSG00000021557	Agtpbp1	GO:0050905	neuromuscular process	67269
ENSMUSG00000021557	Agtpbp1	GO:0004181	metallocarboxypeptidase activity	67269
ENSMUSG00000021557	Agtpbp1	GO:0004181	metallocarboxypeptidase activity	67269
ENSMUSG00000021557	Agtpbp1	GO:0035609	C-terminal protein deglutamylation	67269
ENSMUSG00000021557	Agtpbp1	GO:0035610	protein side chain deglutamylation	67269
ENSMUSG00000021557	Agtpbp1	GO:0035610	protein side chain deglutamylation	67269
ENSMUSG00000021557	Agtpbp1	GO:0042133	neurotransmitter metabolic process	67269
ENSMUSG00000021557	Agtpbp1	GO:0001754	eye photoreceptor cell differentiation	67269
ENSMUSG00000021557	Agtpbp1	GO:0021702	cerebellar Purkinje cell differentiation	67269
ENSMUSG00000021557	Agtpbp1			67269
ENSMUSG00000021557	Agtpbp1			67269
ENSMUSG00000021557	Agtpbp1	GO:0008270	zinc ion binding	67269
ENSMUSG00000021557	Agtpbp1	GO:0046872	metal ion binding	67269
ENSMUSG00000021557	Agtpbp1	GO:0016787	hydrolase activity	67269
ENSMUSG00000021557	Agtpbp1	GO:0005634	nucleus	67269
ENSMUSG00000021557	Agtpbp1	GO:0005634	nucleus	67269
ENSMUSG00000021557	Agtpbp1	GO:0005634	nucleus	67269
ENSMUSG00000021557	Agtpbp1	GO:0005737	cytoplasm	67269
ENSMUSG00000021557	Agtpbp1	GO:0005737	cytoplasm	67269
ENSMUSG00000021557	Agtpbp1	GO:0008233	peptidase activity	67269
ENSMUSG00000021557	Agtpbp1	GO:0008233	peptidase activity	67269
ENSMUSG00000021557	Agtpbp1	GO:0006508	proteolysis	67269
ENSMUSG00000021557	Agtpbp1	GO:0005737	cytoplasm	67269
ENSMUSG00000021557	Agtpbp1	GO:0043231	intracellular membrane-bounded organelle	67269
ENSMUSG00000021557	Agtpbp1	GO:0005739	mitochondrion	67269
ENSMUSG00000021557	Agtpbp1	GO:0005739	mitochondrion	67269
ENSMUSG00000021557	Agtpbp1	GO:0008237	metallopeptidase activity	67269
ENSMUSG00000021557	Agtpbp1	GO:0005730	nucleolus	67269
ENSMUSG00000021557	Agtpbp1	GO:0004181	metallocarboxypeptidase activity	67269
ENSMUSG00000021557	Agtpbp1	GO:0005829	cytosol	67269
ENSMUSG00000021557	Agtpbp1	GO:0005829	cytosol	67269
ENSMUSG00000021557	Agtpbp1	GO:0004180	carboxypeptidase activity	67269
ENSMUSG00000021557	Agtpbp1	GO:0007005	mitochondrion organization	67269
ENSMUSG00000021557	Agtpbp1	GO:0005515	protein binding	67269
ENSMUSG00000021557	Agtpbp1	GO:0005829	cytosol	67269
ENSMUSG00000021557	Agtpbp1	GO:0015631	tubulin binding	67269
ENSMUSG00000021557	Agtpbp1	GO:0007628	adult walking behavior	67269
ENSMUSG00000021557	Agtpbp1	GO:0060041	retina development in camera-type eye	67269
ENSMUSG00000021557	Agtpbp1	GO:0021702	cerebellar Purkinje cell differentiation	67269
ENSMUSG00000021557	Agtpbp1	GO:0021549	cerebellum development	67269
ENSMUSG00000021557	Agtpbp1	GO:0021772	olfactory bulb development	67269
ENSMUSG00000021557	Agtpbp1	GO:0050905	neuromuscular process	67269
ENSMUSG00000021557	Agtpbp1	GO:0021680	cerebellar Purkinje cell layer development	67269
ENSMUSG00000021557	Agtpbp1	GO:0050905	neuromuscular process	67269
ENSMUSG00000021557	Agtpbp1	GO:0004181	metallocarboxypeptidase activity	67269
ENSMUSG00000021557	Agtpbp1	GO:0004181	metallocarboxypeptidase activity	67269
ENSMUSG00000021557	Agtpbp1	GO:0035609	C-terminal protein deglutamylation	67269
ENSMUSG00000021557	Agtpbp1	GO:0035610	protein side chain deglutamylation	67269
ENSMUSG00000021557	Agtpbp1	GO:0035610	protein side chain deglutamylation	67269
ENSMUSG00000021557	Agtpbp1	GO:0042133	neurotransmitter metabolic process	67269
ENSMUSG00000021557	Agtpbp1	GO:0001754	eye photoreceptor cell differentiation	67269
ENSMUSG00000021557	Agtpbp1	GO:0021702	cerebellar Purkinje cell differentiation	67269
ENSMUSG00000021557	Agtpbp1	GO:0008270	zinc ion binding	67269
ENSMUSG00000021557	Agtpbp1	GO:0046872	metal ion binding	67269
ENSMUSG00000021557	Agtpbp1	GO:0016787	hydrolase activity	67269
ENSMUSG00000021557	Agtpbp1	GO:0005634	nucleus	67269
ENSMUSG00000021557	Agtpbp1	GO:0005634	nucleus	67269
ENSMUSG00000021557	Agtpbp1	GO:0005634	nucleus	67269
ENSMUSG00000021557	Agtpbp1	GO:0005737	cytoplasm	67269
ENSMUSG00000021557	Agtpbp1	GO:0005737	cytoplasm	67269
ENSMUSG00000021557	Agtpbp1	GO:0008233	peptidase activity	67269
ENSMUSG00000021557	Agtpbp1	GO:0008233	peptidase activity	67269
ENSMUSG00000021557	Agtpbp1	GO:0006508	proteolysis	67269
ENSMUSG00000021557	Agtpbp1	GO:0005737	cytoplasm	67269
ENSMUSG00000021557	Agtpbp1	GO:0043231	intracellular membrane-bounded organelle	67269
ENSMUSG00000021557	Agtpbp1	GO:0005739	mitochondrion	67269
ENSMUSG00000021557	Agtpbp1	GO:0005739	mitochondrion	67269
ENSMUSG00000021557	Agtpbp1	GO:0008237	metallopeptidase activity	67269
ENSMUSG00000021557	Agtpbp1	GO:0005730	nucleolus	67269
ENSMUSG00000021557	Agtpbp1	GO:0004181	metallocarboxypeptidase activity	67269
ENSMUSG00000021557	Agtpbp1	GO:0005829	cytosol	67269
ENSMUSG00000021557	Agtpbp1	GO:0005829	cytosol	67269
ENSMUSG00000021557	Agtpbp1	GO:0004180	carboxypeptidase activity	67269
ENSMUSG00000021557	Agtpbp1	GO:0007005	mitochondrion organization	67269
ENSMUSG00000021557	Agtpbp1	GO:0005515	protein binding	67269
ENSMUSG00000021557	Agtpbp1	GO:0005829	cytosol	67269
ENSMUSG00000021557	Agtpbp1	GO:0015631	tubulin binding	67269
ENSMUSG00000021557	Agtpbp1	GO:0007628	adult walking behavior	67269
ENSMUSG00000021557	Agtpbp1	GO:0060041	retina development in camera-type eye	67269
ENSMUSG00000021557	Agtpbp1	GO:0021702	cerebellar Purkinje cell differentiation	67269
ENSMUSG00000021557	Agtpbp1	GO:0021549	cerebellum development	67269
ENSMUSG00000021557	Agtpbp1	GO:0021772	olfactory bulb development	67269
ENSMUSG00000021557	Agtpbp1	GO:0050905	neuromuscular process	67269
ENSMUSG00000021557	Agtpbp1	GO:0021680	cerebellar Purkinje cell layer development	67269
ENSMUSG00000021557	Agtpbp1	GO:0050905	neuromuscular process	67269
ENSMUSG00000021557	Agtpbp1	GO:0004181	metallocarboxypeptidase activity	67269
ENSMUSG00000021557	Agtpbp1	GO:0004181	metallocarboxypeptidase activity	67269
ENSMUSG00000021557	Agtpbp1	GO:0035609	C-terminal protein deglutamylation	67269
ENSMUSG00000021557	Agtpbp1	GO:0035610	protein side chain deglutamylation	67269
ENSMUSG00000021557	Agtpbp1	GO:0035610	protein side chain deglutamylation	67269
ENSMUSG00000021557	Agtpbp1	GO:0042133	neurotransmitter metabolic process	67269
ENSMUSG00000021557	Agtpbp1	GO:0001754	eye photoreceptor cell differentiation	67269
ENSMUSG00000021557	Agtpbp1	GO:0021702	cerebellar Purkinje cell differentiation	67269
ENSMUSG00000021557	Agtpbp1			67269
ENSMUSG00000021557	Agtpbp1			67269
ENSMUSG00000021557	Agtpbp1			67269
ENSMUSG00000021557	Agtpbp1			67269
ENSMUSG00000021557	Agtpbp1			67269
ENSMUSG00000021557	Agtpbp1			67269
ENSMUSG00000021557	Agtpbp1			67269
ENSMUSG00000021557	Agtpbp1			67269
ENSMUSG00000021557	Agtpbp1			67269
ENSMUSG00000021557	Agtpbp1			67269
ENSMUSG00000021557	Agtpbp1			67269
ENSMUSG00000021557	Agtpbp1			67269
ENSMUSG00000019947	Arid5b	GO:0005634	nucleus	71371
ENSMUSG00000019947	Arid5b	GO:0006355	regulation of transcription, DNA-templated	71371
ENSMUSG00000019947	Arid5b	GO:0003677	DNA binding	71371
ENSMUSG00000019947	Arid5b	GO:0010761	fibroblast migration	71371
ENSMUSG00000019947	Arid5b	GO:0006351	transcription, DNA-templated	71371
ENSMUSG00000019947	Arid5b	GO:0005634	nucleus	71371
ENSMUSG00000019947	Arid5b	GO:0000977	RNA polymerase II regulatory region sequence-specific DNA binding	71371
ENSMUSG00000019947	Arid5b	GO:0003677	DNA binding	71371
ENSMUSG00000019947	Arid5b	GO:0000122	negative regulation of transcription from RNA polymerase II promoter	71371
ENSMUSG00000019947	Arid5b	GO:0001822	kidney development	71371
ENSMUSG00000019947	Arid5b	GO:0006807	nitrogen compound metabolic process	71371
ENSMUSG00000019947	Arid5b	GO:0009791	post-embryonic development	71371
ENSMUSG00000019947	Arid5b	GO:0035264	multicellular organism growth	71371
ENSMUSG00000019947	Arid5b	GO:0048008	platelet-derived growth factor receptor signaling pathway	71371
ENSMUSG00000019947	Arid5b	GO:0048705	skeletal system morphogenesis	71371
ENSMUSG00000019947	Arid5b	GO:0060021	palate development	71371
ENSMUSG00000019947	Arid5b	GO:0060325	face morphogenesis	71371
ENSMUSG00000019947	Arid5b	GO:0001227	transcriptional repressor activity, RNA polymerase II transcription regulatory region sequence-specific binding	71371
ENSMUSG00000019947	Arid5b	GO:0051091	positive regulation of sequence-specific DNA binding transcription factor activity	71371
ENSMUSG00000019947	Arid5b	GO:0051091	positive regulation of sequence-specific DNA binding transcription factor activity	71371
ENSMUSG00000019947	Arid5b	GO:0044212	transcription regulatory region DNA binding	71371
ENSMUSG00000019947	Arid5b	GO:0044212	transcription regulatory region DNA binding	71371
ENSMUSG00000019947	Arid5b	GO:0044212	transcription regulatory region DNA binding	71371
ENSMUSG00000019947	Arid5b	GO:0003713	transcription coactivator activity	71371
ENSMUSG00000019947	Arid5b	GO:0060612	adipose tissue development	71371
ENSMUSG00000019947	Arid5b	GO:0003713	transcription coactivator activity	71371
ENSMUSG00000019947	Arid5b	GO:1990830	cellular response to leukemia inhibitory factor	71371
ENSMUSG00000019947	Arid5b	GO:0006357	regulation of transcription from RNA polymerase II promoter	71371
ENSMUSG00000019947	Arid5b	GO:0045444	fat cell differentiation	71371
ENSMUSG00000019947	Arid5b	GO:0048468	cell development	71371
ENSMUSG00000019947	Arid5b	GO:0008584	male gonad development	71371
ENSMUSG00000019947	Arid5b	GO:0008585	female gonad development	71371
ENSMUSG00000019947	Arid5b	GO:0030325	adrenal gland development	71371
ENSMUSG00000019947	Arid5b	GO:0048644	muscle organ morphogenesis	71371
ENSMUSG00000019947	Arid5b	GO:0060613	fat pad development	71371
ENSMUSG00000019947	Arid5b	GO:0000977	RNA polymerase II regulatory region sequence-specific DNA binding	71371
ENSMUSG00000019947	Arid5b	GO:0001227	transcriptional repressor activity, RNA polymerase II transcription regulatory region sequence-specific binding	71371
ENSMUSG00000019947	Arid5b	GO:0003713	transcription coactivator activity	71371
ENSMUSG00000019947	Arid5b	GO:0044212	transcription regulatory region DNA binding	71371
ENSMUSG00000019947	Arid5b	GO:0000122	negative regulation of transcription from RNA polymerase II promoter	71371
ENSMUSG00000019947	Arid5b	GO:0051091	positive regulation of sequence-specific DNA binding transcription factor activity	71371
ENSMUSG00000019947	Arid5b	GO:0005634	nucleus	71371
ENSMUSG00000019947	Arid5b	GO:0006355	regulation of transcription, DNA-templated	71371
ENSMUSG00000019947	Arid5b	GO:0003677	DNA binding	71371
ENSMUSG00000019947	Arid5b	GO:0005634	nucleus	71371
ENSMUSG00000019947	Arid5b	GO:0006355	regulation of transcription, DNA-templated	71371
ENSMUSG00000019947	Arid5b	GO:0003677	DNA binding	71371
ENSMUSG00000019947	Arid5b	GO:0010761	fibroblast migration	71371
ENSMUSG00000019947	Arid5b	GO:0006351	transcription, DNA-templated	71371
ENSMUSG00000019947	Arid5b	GO:0005634	nucleus	71371
ENSMUSG00000019947	Arid5b	GO:0000977	RNA polymerase II regulatory region sequence-specific DNA binding	71371
ENSMUSG00000019947	Arid5b	GO:0003677	DNA binding	71371
ENSMUSG00000019947	Arid5b	GO:0000122	negative regulation of transcription from RNA polymerase II promoter	71371
ENSMUSG00000019947	Arid5b	GO:0001822	kidney development	71371
ENSMUSG00000019947	Arid5b	GO:0006807	nitrogen compound metabolic process	71371
ENSMUSG00000019947	Arid5b	GO:0009791	post-embryonic development	71371
ENSMUSG00000019947	Arid5b	GO:0035264	multicellular organism growth	71371
ENSMUSG00000019947	Arid5b	GO:0048008	platelet-derived growth factor receptor signaling pathway	71371
ENSMUSG00000019947	Arid5b	GO:0048705	skeletal system morphogenesis	71371
ENSMUSG00000019947	Arid5b	GO:0060021	palate development	71371
ENSMUSG00000019947	Arid5b	GO:0060325	face morphogenesis	71371
ENSMUSG00000019947	Arid5b	GO:0001227	transcriptional repressor activity, RNA polymerase II transcription regulatory region sequence-specific binding	71371
ENSMUSG00000019947	Arid5b	GO:0051091	positive regulation of sequence-specific DNA binding transcription factor activity	71371
ENSMUSG00000019947	Arid5b	GO:0051091	positive regulation of sequence-specific DNA binding transcription factor activity	71371
ENSMUSG00000019947	Arid5b	GO:0044212	transcription regulatory region DNA binding	71371
ENSMUSG00000019947	Arid5b	GO:0044212	transcription regulatory region DNA binding	71371
ENSMUSG00000019947	Arid5b	GO:0044212	transcription regulatory region DNA binding	71371
ENSMUSG00000019947	Arid5b	GO:0003713	transcription coactivator activity	71371
ENSMUSG00000019947	Arid5b	GO:0060612	adipose tissue development	71371
ENSMUSG00000019947	Arid5b	GO:0003713	transcription coactivator activity	71371
ENSMUSG00000019947	Arid5b	GO:1990830	cellular response to leukemia inhibitory factor	71371
ENSMUSG00000019947	Arid5b	GO:0006357	regulation of transcription from RNA polymerase II promoter	71371
ENSMUSG00000019947	Arid5b	GO:0045444	fat cell differentiation	71371
ENSMUSG00000019947	Arid5b	GO:0048468	cell development	71371
ENSMUSG00000019947	Arid5b	GO:0008584	male gonad development	71371
ENSMUSG00000019947	Arid5b	GO:0008585	female gonad development	71371
ENSMUSG00000019947	Arid5b	GO:0030325	adrenal gland development	71371
ENSMUSG00000019947	Arid5b	GO:0048644	muscle organ morphogenesis	71371
ENSMUSG00000019947	Arid5b	GO:0060613	fat pad development	71371
ENSMUSG00000019947	Arid5b			71371
ENSMUSG00000040187	Arntl2	GO:0005634	nucleus	272322
ENSMUSG00000040187	Arntl2	GO:0003700	transcription factor activity, sequence-specific DNA binding	272322
ENSMUSG00000040187	Arntl2	GO:0006355	regulation of transcription, DNA-templated	272322
ENSMUSG00000040187	Arntl2	GO:0003677	DNA binding	272322
ENSMUSG00000040187	Arntl2	GO:0005634	nucleus	272322
ENSMUSG00000040187	Arntl2	GO:0006351	transcription, DNA-templated	272322
ENSMUSG00000040187	Arntl2	GO:0045944	positive regulation of transcription from RNA polymerase II promoter	272322
ENSMUSG00000040187	Arntl2	GO:0005667	transcription factor complex	272322
ENSMUSG00000040187	Arntl2	GO:0005737	cytoplasm	272322
ENSMUSG00000040187	Arntl2	GO:0046983	protein dimerization activity	272322
ENSMUSG00000040187	Arntl2	GO:0045893	positive regulation of transcription, DNA-templated	272322
ENSMUSG00000040187	Arntl2	GO:0005730	nucleolus	272322
ENSMUSG00000040187	Arntl2	GO:0048511	rhythmic process	272322
ENSMUSG00000040187	Arntl2	GO:0005515	protein binding	272322
ENSMUSG00000040187	Arntl2	GO:0006357	regulation of transcription from RNA polymerase II promoter	272322
ENSMUSG00000040187	Arntl2	GO:0045893	positive regulation of transcription, DNA-templated	272322
ENSMUSG00000040187	Arntl2	GO:0007623	circadian rhythm	272322
ENSMUSG00000040187	Arntl2	GO:0003700	transcription factor activity, sequence-specific DNA binding	272322
ENSMUSG00000040187	Arntl2	GO:0070888	E-box binding	272322
ENSMUSG00000040187	Arntl2	GO:0070888	E-box binding	272322
ENSMUSG00000040187	Arntl2	GO:0000982	transcription factor activity, RNA polymerase II core promoter proximal region sequence-specific binding	272322
ENSMUSG00000040187	Arntl2	GO:0042753	positive regulation of circadian rhythm	272322
ENSMUSG00000040187	Arntl2			272322
ENSMUSG00000040187	Arntl2	GO:0005634	nucleus	272322
ENSMUSG00000040187	Arntl2	GO:0003700	transcription factor activity, sequence-specific DNA binding	272322
ENSMUSG00000040187	Arntl2	GO:0006355	regulation of transcription, DNA-templated	272322
ENSMUSG00000040187	Arntl2	GO:0006351	transcription, DNA-templated	272322
ENSMUSG00000040187	Arntl2	GO:0005667	transcription factor complex	272322
ENSMUSG00000040187	Arntl2	GO:0005737	cytoplasm	272322
ENSMUSG00000040187	Arntl2	GO:0046983	protein dimerization activity	272322
ENSMUSG00000040187	Arntl2			272322
ENSMUSG00000040187	Arntl2			272322
ENSMUSG00000040187	Arntl2	GO:0005634	nucleus	272322
ENSMUSG00000040187	Arntl2	GO:0003700	transcription factor activity, sequence-specific DNA binding	272322
ENSMUSG00000040187	Arntl2	GO:0006355	regulation of transcription, DNA-templated	272322
ENSMUSG00000040187	Arntl2	GO:0003677	DNA binding	272322
ENSMUSG00000040187	Arntl2	GO:0005634	nucleus	272322
ENSMUSG00000040187	Arntl2	GO:0006351	transcription, DNA-templated	272322
ENSMUSG00000040187	Arntl2	GO:0045944	positive regulation of transcription from RNA polymerase II promoter	272322
ENSMUSG00000040187	Arntl2	GO:0005667	transcription factor complex	272322
ENSMUSG00000040187	Arntl2	GO:0005737	cytoplasm	272322
ENSMUSG00000040187	Arntl2	GO:0046983	protein dimerization activity	272322
ENSMUSG00000040187	Arntl2	GO:0045893	positive regulation of transcription, DNA-templated	272322
ENSMUSG00000040187	Arntl2	GO:0005730	nucleolus	272322
ENSMUSG00000040187	Arntl2	GO:0048511	rhythmic process	272322
ENSMUSG00000040187	Arntl2	GO:0005515	protein binding	272322
ENSMUSG00000040187	Arntl2	GO:0006357	regulation of transcription from RNA polymerase II promoter	272322
ENSMUSG00000040187	Arntl2	GO:0045893	positive regulation of transcription, DNA-templated	272322
ENSMUSG00000040187	Arntl2	GO:0007623	circadian rhythm	272322
ENSMUSG00000040187	Arntl2	GO:0003700	transcription factor activity, sequence-specific DNA binding	272322
ENSMUSG00000040187	Arntl2	GO:0070888	E-box binding	272322
ENSMUSG00000040187	Arntl2	GO:0070888	E-box binding	272322
ENSMUSG00000040187	Arntl2	GO:0000982	transcription factor activity, RNA polymerase II core promoter proximal region sequence-specific binding	272322
ENSMUSG00000040187	Arntl2	GO:0042753	positive regulation of circadian rhythm	272322
ENSMUSG00000040187	Arntl2	GO:0005634	nucleus	272322
ENSMUSG00000040187	Arntl2	GO:0003700	transcription factor activity, sequence-specific DNA binding	272322
ENSMUSG00000040187	Arntl2	GO:0006355	regulation of transcription, DNA-templated	272322
ENSMUSG00000040187	Arntl2	GO:0006351	transcription, DNA-templated	272322
ENSMUSG00000040187	Arntl2	GO:0005667	transcription factor complex	272322
ENSMUSG00000040187	Arntl2	GO:0005737	cytoplasm	272322
ENSMUSG00000040187	Arntl2	GO:0046983	protein dimerization activity	272322
ENSMUSG00000040187	Arntl2	GO:0005634	nucleus	272322
ENSMUSG00000040187	Arntl2	GO:0003700	transcription factor activity, sequence-specific DNA binding	272322
ENSMUSG00000040187	Arntl2	GO:0006355	regulation of transcription, DNA-templated	272322
ENSMUSG00000040187	Arntl2	GO:0003677	DNA binding	272322
ENSMUSG00000040187	Arntl2	GO:0005634	nucleus	272322
ENSMUSG00000040187	Arntl2	GO:0006351	transcription, DNA-templated	272322
ENSMUSG00000040187	Arntl2	GO:0045944	positive regulation of transcription from RNA polymerase II promoter	272322
ENSMUSG00000040187	Arntl2	GO:0005667	transcription factor complex	272322
ENSMUSG00000040187	Arntl2	GO:0005737	cytoplasm	272322
ENSMUSG00000040187	Arntl2	GO:0046983	protein dimerization activity	272322
ENSMUSG00000040187	Arntl2	GO:0045893	positive regulation of transcription, DNA-templated	272322
ENSMUSG00000040187	Arntl2	GO:0005730	nucleolus	272322
ENSMUSG00000040187	Arntl2	GO:0048511	rhythmic process	272322
ENSMUSG00000040187	Arntl2	GO:0005515	protein binding	272322
ENSMUSG00000040187	Arntl2	GO:0006357	regulation of transcription from RNA polymerase II promoter	272322
ENSMUSG00000040187	Arntl2	GO:0045893	positive regulation of transcription, DNA-templated	272322
ENSMUSG00000040187	Arntl2	GO:0007623	circadian rhythm	272322
ENSMUSG00000040187	Arntl2	GO:0003700	transcription factor activity, sequence-specific DNA binding	272322
ENSMUSG00000040187	Arntl2	GO:0070888	E-box binding	272322
ENSMUSG00000040187	Arntl2	GO:0070888	E-box binding	272322
ENSMUSG00000040187	Arntl2	GO:0000982	transcription factor activity, RNA polymerase II core promoter proximal region sequence-specific binding	272322
ENSMUSG00000040187	Arntl2	GO:0042753	positive regulation of circadian rhythm	272322
ENSMUSG00000040187	Arntl2	GO:0000982	transcription factor activity, RNA polymerase II core promoter proximal region sequence-specific binding	272322
ENSMUSG00000040187	Arntl2	GO:0070888	E-box binding	272322
ENSMUSG00000040187	Arntl2	GO:0006357	regulation of transcription from RNA polymerase II promoter	272322
ENSMUSG00000040187	Arntl2	GO:0007623	circadian rhythm	272322
ENSMUSG00000040187	Arntl2	GO:0045893	positive regulation of transcription, DNA-templated	272322
ENSMUSG00000040187	Arntl2	GO:0045944	positive regulation of transcription from RNA polymerase II promoter	272322
ENSMUSG00000040187	Arntl2	GO:0005730	nucleolus	272322
ENSMUSG00000040187	Arntl2			272322
ENSMUSG00000050856	Atp5k	GO:0016020	membrane	11958
ENSMUSG00000050856	Atp5k	GO:0006810	transport	11958
ENSMUSG00000050856	Atp5k	GO:0006811	ion transport	11958
ENSMUSG00000050856	Atp5k	GO:0015078	hydrogen ion transmembrane transporter activity	11958
ENSMUSG00000050856	Atp5k	GO:0015986	ATP synthesis coupled proton transport	11958
ENSMUSG00000050856	Atp5k	GO:0015992	proton transport	11958
ENSMUSG00000050856	Atp5k	GO:0005739	mitochondrion	11958
ENSMUSG00000050856	Atp5k	GO:0005743	mitochondrial inner membrane	11958
ENSMUSG00000050856	Atp5k	GO:0005739	mitochondrion	11958
ENSMUSG00000050856	Atp5k	GO:0000276	mitochondrial proton-transporting ATP synthase complex, coupling factor F(o)	11958
ENSMUSG00000050856	Atp5k	GO:0006754	ATP biosynthetic process	11958
ENSMUSG00000050856	Atp5k	GO:0005753	mitochondrial proton-transporting ATP synthase complex	11958
ENSMUSG00000050856	Atp5k	GO:0045263	proton-transporting ATP synthase complex, coupling factor F(o)	11958
ENSMUSG00000050856	Atp5k	GO:0016887	ATPase activity	11958
ENSMUSG00000050856	Atp5k	GO:0046034	ATP metabolic process	11958
ENSMUSG00000050856	Atp5k	GO:0005753	mitochondrial proton-transporting ATP synthase complex	11958
ENSMUSG00000050856	Atp5k	GO:0015078	hydrogen ion transmembrane transporter activity	11958
ENSMUSG00000050856	Atp5k	GO:0015986	ATP synthesis coupled proton transport	11958
ENSMUSG00000050856	Atp5k	GO:0000276	mitochondrial proton-transporting ATP synthase complex, coupling factor F(o)	11958
ENSMUSG00000050856	Atp5k			11958
ENSMUSG00000085041	BB031773
ENSMUSG00000052013	Btla	GO:0016020	membrane	208154
ENSMUSG00000052013	Btla	GO:0016021	integral component of membrane	208154
ENSMUSG00000052013	Btla	GO:0016020	membrane	208154
ENSMUSG00000052013	Btla	GO:0016021	integral component of membrane	208154
ENSMUSG00000054423	Cadps			27062
ENSMUSG00000054423	Cadps	GO:0016020	membrane	27062
ENSMUSG00000054423	Cadps	GO:0046872	metal ion binding	27062
ENSMUSG00000054423	Cadps	GO:0005515	protein binding	27062
ENSMUSG00000054423	Cadps	GO:0006810	transport	27062
ENSMUSG00000054423	Cadps	GO:0015031	protein transport	27062
ENSMUSG00000054423	Cadps	GO:0030054	cell junction	27062
ENSMUSG00000054423	Cadps	GO:0045202	synapse	27062
ENSMUSG00000054423	Cadps	GO:0030659	cytoplasmic vesicle membrane	27062
ENSMUSG00000054423	Cadps	GO:0031410	cytoplasmic vesicle	27062
ENSMUSG00000054423	Cadps	GO:0031410	cytoplasmic vesicle	27062
ENSMUSG00000054423	Cadps	GO:0008289	lipid binding	27062
ENSMUSG00000054423	Cadps	GO:0016079	synaptic vesicle exocytosis	27062
ENSMUSG00000054423	Cadps	GO:1990504	dense core granule exocytosis	27062
ENSMUSG00000054423	Cadps	GO:0098793	presynapse	27062
ENSMUSG00000054423	Cadps	GO:0006887	exocytosis	27062
ENSMUSG00000054423	Cadps	GO:0099525	presynaptic dense core vesicle exocytosis	27062
ENSMUSG00000054423	Cadps	GO:0019901	protein kinase binding	27062
ENSMUSG00000054423	Cadps	GO:0016050	vesicle organization	27062
ENSMUSG00000054423	Cadps	GO:0016082	synaptic vesicle priming	27062
ENSMUSG00000054423	Cadps	GO:0050432	catecholamine secretion	27062
ENSMUSG00000054423	Cadps	GO:0016020	membrane	27062
ENSMUSG00000054423	Cadps	GO:0046872	metal ion binding	27062
ENSMUSG00000054423	Cadps	GO:0005515	protein binding	27062
ENSMUSG00000054423	Cadps	GO:0006810	transport	27062
ENSMUSG00000054423	Cadps	GO:0015031	protein transport	27062
ENSMUSG00000054423	Cadps	GO:0030054	cell junction	27062
ENSMUSG00000054423	Cadps	GO:0045202	synapse	27062
ENSMUSG00000054423	Cadps	GO:0030659	cytoplasmic vesicle membrane	27062
ENSMUSG00000054423	Cadps	GO:0031410	cytoplasmic vesicle	27062
ENSMUSG00000054423	Cadps	GO:0031410	cytoplasmic vesicle	27062
ENSMUSG00000054423	Cadps	GO:0008289	lipid binding	27062
ENSMUSG00000054423	Cadps	GO:0016079	synaptic vesicle exocytosis	27062
ENSMUSG00000054423	Cadps	GO:1990504	dense core granule exocytosis	27062
ENSMUSG00000054423	Cadps	GO:0098793	presynapse	27062
ENSMUSG00000054423	Cadps	GO:0006887	exocytosis	27062
ENSMUSG00000054423	Cadps	GO:0099525	presynaptic dense core vesicle exocytosis	27062
ENSMUSG00000054423	Cadps	GO:0019901	protein kinase binding	27062
ENSMUSG00000054423	Cadps	GO:0016050	vesicle organization	27062
ENSMUSG00000054423	Cadps	GO:0016082	synaptic vesicle priming	27062
ENSMUSG00000054423	Cadps	GO:0050432	catecholamine secretion	27062
ENSMUSG00000054423	Cadps			27062
ENSMUSG00000054423	Cadps			27062
ENSMUSG00000054423	Cadps			27062
ENSMUSG00000054423	Cadps			27062
ENSMUSG00000054423	Cadps			27062
ENSMUSG00000054423	Cadps			27062
ENSMUSG00000054423	Cadps			27062
ENSMUSG00000054423	Cadps	GO:0016079	synaptic vesicle exocytosis	27062
ENSMUSG00000054423	Cadps	GO:1990504	dense core granule exocytosis	27062
ENSMUSG00000054423	Cadps	GO:0098793	presynapse	27062
ENSMUSG00000054423	Cadps	GO:0045202	synapse	27062
ENSMUSG00000054423	Cadps	GO:0016079	synaptic vesicle exocytosis	27062
ENSMUSG00000054423	Cadps	GO:1990504	dense core granule exocytosis	27062
ENSMUSG00000054423	Cadps	GO:0098793	presynapse	27062
ENSMUSG00000054423	Cadps	GO:0045202	synapse	27062
ENSMUSG00000000184	Ccnd2	GO:0005634	nucleus	12444
ENSMUSG00000000184	Ccnd2	GO:0016020	membrane	12444
ENSMUSG00000000184	Ccnd2	GO:0005634	nucleus	12444
ENSMUSG00000000184	Ccnd2	GO:0005634	nucleus	12444
ENSMUSG00000000184	Ccnd2	GO:0005654	nucleoplasm	12444
ENSMUSG00000000184	Ccnd2	GO:0005829	cytosol	12444
ENSMUSG00000000184	Ccnd2	GO:0005515	protein binding	12444
ENSMUSG00000000184	Ccnd2	GO:0005737	cytoplasm	12444
ENSMUSG00000000184	Ccnd2	GO:0005737	cytoplasm	12444
ENSMUSG00000000184	Ccnd2	GO:0007049	cell cycle	12444
ENSMUSG00000000184	Ccnd2	GO:0031965	nuclear membrane	12444
ENSMUSG00000000184	Ccnd2	GO:0005730	nucleolus	12444
ENSMUSG00000000184	Ccnd2	GO:0001934	positive regulation of protein phosphorylation	12444
ENSMUSG00000000184	Ccnd2	GO:0051301	cell division	12444
ENSMUSG00000000184	Ccnd2	GO:0019901	protein kinase binding	12444
ENSMUSG00000000184	Ccnd2	GO:1900087	positive regulation of G1/S transition of mitotic cell cycle	12444
ENSMUSG00000000184	Ccnd2	GO:0000785	chromatin	12444
ENSMUSG00000000184	Ccnd2	GO:0043066	negative regulation of apoptotic process	12444
ENSMUSG00000000184	Ccnd2	GO:0008284	positive regulation of cell proliferation	12444
ENSMUSG00000000184	Ccnd2	GO:0008344	adult locomotory behavior	12444
ENSMUSG00000000184	Ccnd2	GO:0051726	regulation of cell cycle	12444
ENSMUSG00000000184	Ccnd2	GO:0007616	long-term memory	12444
ENSMUSG00000000184	Ccnd2	GO:0000307	cyclin-dependent protein kinase holoenzyme complex	12444
ENSMUSG00000000184	Ccnd2	GO:0045737	positive regulation of cyclin-dependent protein serine/threonine kinase activity	12444
ENSMUSG00000000184	Ccnd2	GO:0019901	protein kinase binding	12444
ENSMUSG00000000184	Ccnd2	GO:0001934	positive regulation of protein phosphorylation	12444
ENSMUSG00000000184	Ccnd2	GO:0008284	positive regulation of cell proliferation	12444
ENSMUSG00000000184	Ccnd2	GO:0043066	negative regulation of apoptotic process	12444
ENSMUSG00000000184	Ccnd2	GO:0045737	positive regulation of cyclin-dependent protein serine/threonine kinase activity	12444
ENSMUSG00000000184	Ccnd2	GO:0071481	cellular response to X-ray	12444
ENSMUSG00000000184	Ccnd2	GO:1900087	positive regulation of G1/S transition of mitotic cell cycle	12444
ENSMUSG00000000184	Ccnd2	GO:0000307	cyclin-dependent protein kinase holoenzyme complex	12444
ENSMUSG00000000184	Ccnd2	GO:0000785	chromatin	12444
ENSMUSG00000000184	Ccnd2	GO:0005654	nucleoplasm	12444
ENSMUSG00000000184	Ccnd2	GO:0005730	nucleolus	12444
ENSMUSG00000000184	Ccnd2	GO:0005829	cytosol	12444
ENSMUSG00000000184	Ccnd2	GO:0031965	nuclear membrane	12444
ENSMUSG00000000184	Ccnd2	GO:0097129	cyclin D2-CDK4 complex	12444
ENSMUSG00000000184	Ccnd2			12444
ENSMUSG00000000184	Ccnd2			12444
ENSMUSG00000000184	Ccnd2	GO:0007049	cell cycle	12444
ENSMUSG00000000184	Ccnd2			12444
ENSMUSG00000000184	Ccnd2	GO:0007049	cell cycle	12444
ENSMUSG00000000184	Ccnd2	GO:0007049	cell cycle	12444
ENSMUSG00000000184	Ccnd2			12444
ENSMUSG00000022661	Cd200	GO:0016020	membrane	17470
ENSMUSG00000022661	Cd200	GO:0016021	integral component of membrane	17470
ENSMUSG00000022661	Cd200	GO:0050776	regulation of immune response	17470
ENSMUSG00000022661	Cd200	GO:0043031	negative regulation of macrophage activation	17470
ENSMUSG00000022661	Cd200	GO:0016020	membrane	17470
ENSMUSG00000022661	Cd200	GO:0016021	integral component of membrane	17470
ENSMUSG00000022661	Cd200	GO:0050776	regulation of immune response	17470
ENSMUSG00000022661	Cd200	GO:0043031	negative regulation of macrophage activation	17470
ENSMUSG00000022661	Cd200			17470
ENSMUSG00000022661	Cd200	GO:0050776	regulation of immune response	17470
ENSMUSG00000022661	Cd200	GO:0043031	negative regulation of macrophage activation	17470
ENSMUSG00000022661	Cd200	GO:0050776	regulation of immune response	17470
ENSMUSG00000022661	Cd200	GO:0043031	negative regulation of macrophage activation	17470
ENSMUSG00000022661	Cd200			17470
ENSMUSG00000022661	Cd200			17470
ENSMUSG00000022661	Cd200			17470
ENSMUSG00000022661	Cd200			17470
ENSMUSG00000022661	Cd200			17470
ENSMUSG00000022661	Cd200			17470
ENSMUSG00000025163	Cd7	GO:0016020	membrane	12516
ENSMUSG00000025163	Cd7	GO:0016021	integral component of membrane	12516
ENSMUSG00000025163	Cd7	GO:0048873	homeostasis of number of cells within a tissue	12516
ENSMUSG00000025163	Cd7	GO:0070062	extracellular exosome	12516
ENSMUSG00000025163	Cd7	GO:0002376	immune system process	12516
ENSMUSG00000025163	Cd7	GO:0002250	adaptive immune response	12516
ENSMUSG00000025163	Cd7			12516
ENSMUSG00000040818	Dennd6a			211922
ENSMUSG00000040818	Dennd6a			211922
ENSMUSG00000040818	Dennd6a			211922
ENSMUSG00000040818	Dennd6a	GO:0005737	cytoplasm	211922
ENSMUSG00000040818	Dennd6a	GO:0005737	cytoplasm	211922
ENSMUSG00000040818	Dennd6a	GO:0005737	cytoplasm	211922
ENSMUSG00000040818	Dennd6a	GO:0005085	guanyl-nucleotide exchange factor activity	211922
ENSMUSG00000040818	Dennd6a	GO:0043231	intracellular membrane-bounded organelle	211922
ENSMUSG00000040818	Dennd6a	GO:0005768	endosome	211922
ENSMUSG00000040818	Dennd6a	GO:0055037	recycling endosome	211922
ENSMUSG00000040818	Dennd6a	GO:0017112	Rab guanyl-nucleotide exchange factor activity	211922
ENSMUSG00000040818	Dennd6a	GO:0055037	recycling endosome	211922
ENSMUSG00000040818	Dennd6a	GO:0055037	recycling endosome	211922
ENSMUSG00000040818	Dennd6a	GO:0017112	Rab guanyl-nucleotide exchange factor activity	211922
ENSMUSG00000040818	Dennd6a	GO:0043547	positive regulation of GTPase activity	211922
ENSMUSG00000040818	Dennd6a	GO:2000049	positive regulation of cell-cell adhesion mediated by cadherin	211922
ENSMUSG00000040818	Dennd6a	GO:2000049	positive regulation of cell-cell adhesion mediated by cadherin	211922
ENSMUSG00000040818	Dennd6a	GO:0055037	recycling endosome	211922
ENSMUSG00000040818	Dennd6a	GO:0017112	Rab guanyl-nucleotide exchange factor activity	211922
ENSMUSG00000040818	Dennd6a	GO:0017112	Rab guanyl-nucleotide exchange factor activity	211922
ENSMUSG00000040818	Dennd6a	GO:0005737	cytoplasm	211922
ENSMUSG00000040818	Dennd6a	GO:0005737	cytoplasm	211922
ENSMUSG00000040818	Dennd6a	GO:0005737	cytoplasm	211922
ENSMUSG00000040818	Dennd6a	GO:0005085	guanyl-nucleotide exchange factor activity	211922
ENSMUSG00000040818	Dennd6a	GO:0043231	intracellular membrane-bounded organelle	211922
ENSMUSG00000040818	Dennd6a	GO:0005768	endosome	211922
ENSMUSG00000040818	Dennd6a	GO:0055037	recycling endosome	211922
ENSMUSG00000040818	Dennd6a	GO:0017112	Rab guanyl-nucleotide exchange factor activity	211922
ENSMUSG00000040818	Dennd6a	GO:0055037	recycling endosome	211922
ENSMUSG00000040818	Dennd6a	GO:0055037	recycling endosome	211922
ENSMUSG00000040818	Dennd6a	GO:0017112	Rab guanyl-nucleotide exchange factor activity	211922
ENSMUSG00000040818	Dennd6a	GO:0043547	positive regulation of GTPase activity	211922
ENSMUSG00000040818	Dennd6a	GO:2000049	positive regulation of cell-cell adhesion mediated by cadherin	211922
ENSMUSG00000040818	Dennd6a	GO:2000049	positive regulation of cell-cell adhesion mediated by cadherin	211922
ENSMUSG00000040818	Dennd6a	GO:0055037	recycling endosome	211922
ENSMUSG00000040818	Dennd6a	GO:0017112	Rab guanyl-nucleotide exchange factor activity	211922
ENSMUSG00000040818	Dennd6a	GO:0017112	Rab guanyl-nucleotide exchange factor activity	211922
ENSMUSG00000040818	Dennd6a	GO:2000049	positive regulation of cell-cell adhesion mediated by cadherin	211922
ENSMUSG00000040818	Dennd6a	GO:0043231	intracellular membrane-bounded organelle	211922
ENSMUSG00000040818	Dennd6a			211922
ENSMUSG00000026975	Dph7	GO:0003674	molecular_function	67228
ENSMUSG00000026975	Dph7	GO:0016787	hydrolase activity	67228
ENSMUSG00000026975	Dph7	GO:0005575	cellular_component	67228
ENSMUSG00000026975	Dph7	GO:0017183	peptidyl-diphthamide biosynthetic process from peptidyl-histidine	67228
ENSMUSG00000026975	Dph7	GO:0017183	peptidyl-diphthamide biosynthetic process from peptidyl-histidine	67228
ENSMUSG00000026975	Dph7	GO:0061685	diphthine methylesterase activity	67228
ENSMUSG00000026975	Dph7	GO:0017183	peptidyl-diphthamide biosynthetic process from peptidyl-histidine	67228
ENSMUSG00000026975	Dph7			67228
ENSMUSG00000026975	Dph7			67228
ENSMUSG00000026975	Dph7			67228
ENSMUSG00000026975	Dph7			67228
ENSMUSG00000026975	Dph7			67228
ENSMUSG00000026975	Dph7			67228
ENSMUSG00000085600	E330012B07Rik
ENSMUSG00000085600	E330012B07Rik
ENSMUSG00000079357	Gm11100
ENSMUSG00000079357	Gm11100
ENSMUSG00000084401	Gm12586
ENSMUSG00000086204	Gm15668
ENSMUSG00000086021	Gm15767
ENSMUSG00000086021	Gm15767
ENSMUSG00000021908	Gm6768
ENSMUSG00000056116	H2-T22			15039
ENSMUSG00000056116	H2-T22			15051
ENSMUSG00000056116	H2-T22	GO:0016021	integral component of membrane	15039
ENSMUSG00000056116	H2-T22	GO:0016021	integral component of membrane	15051
ENSMUSG00000056116	H2-T22			15039
ENSMUSG00000056116	H2-T22			15051
ENSMUSG00000056116	H2-T22	GO:0016020	membrane	15039
ENSMUSG00000056116	H2-T22	GO:0016021	integral component of membrane	15039
ENSMUSG00000056116	H2-T22	GO:0005886	plasma membrane	15039
ENSMUSG00000056116	H2-T22	GO:0005102	receptor binding	15039
ENSMUSG00000056116	H2-T22	GO:0042605	peptide antigen binding	15039
ENSMUSG00000056116	H2-T22	GO:0002474	antigen processing and presentation of peptide antigen via MHC class I	15039
ENSMUSG00000056116	H2-T22	GO:0016020	membrane	15051
ENSMUSG00000056116	H2-T22	GO:0016021	integral component of membrane	15051
ENSMUSG00000056116	H2-T22	GO:0005886	plasma membrane	15051
ENSMUSG00000056116	H2-T22	GO:0005102	receptor binding	15051
ENSMUSG00000056116	H2-T22	GO:0042605	peptide antigen binding	15051
ENSMUSG00000056116	H2-T22	GO:0002474	antigen processing and presentation of peptide antigen via MHC class I	15051
ENSMUSG00000056116	H2-T22	GO:0016020	membrane	15039
ENSMUSG00000056116	H2-T22	GO:0016021	integral component of membrane	15039
ENSMUSG00000056116	H2-T22	GO:0005886	plasma membrane	15039
ENSMUSG00000056116	H2-T22	GO:0005102	receptor binding	15039
ENSMUSG00000056116	H2-T22	GO:0042605	peptide antigen binding	15039
ENSMUSG00000056116	H2-T22	GO:0002474	antigen processing and presentation of peptide antigen via MHC class I	15039
ENSMUSG00000056116	H2-T22	GO:0016020	membrane	15051
ENSMUSG00000056116	H2-T22	GO:0016021	integral component of membrane	15051
ENSMUSG00000056116	H2-T22	GO:0005886	plasma membrane	15051
ENSMUSG00000056116	H2-T22	GO:0005102	receptor binding	15051
ENSMUSG00000056116	H2-T22	GO:0042605	peptide antigen binding	15051
ENSMUSG00000056116	H2-T22	GO:0002474	antigen processing and presentation of peptide antigen via MHC class I	15051
ENSMUSG00000073405	H2-T-ps
ENSMUSG00000034528	Hsd17b13	GO:0003674	molecular_function	243168
ENSMUSG00000034528	Hsd17b13	GO:0016491	oxidoreductase activity	243168
ENSMUSG00000034528	Hsd17b13	GO:0055114	oxidation-reduction process	243168
ENSMUSG00000034528	Hsd17b13	GO:0005576	extracellular region	243168
ENSMUSG00000034528	Hsd17b13	GO:0005811	lipid droplet	243168
ENSMUSG00000034528	Hsd17b13	GO:0046889	positive regulation of lipid biosynthetic process	243168
ENSMUSG00000034528	Hsd17b13	GO:0046889	positive regulation of lipid biosynthetic process	243168
ENSMUSG00000034528	Hsd17b13	GO:0005811	lipid droplet	243168
ENSMUSG00000034528	Hsd17b13	GO:0016020	membrane	243168
ENSMUSG00000034528	Hsd17b13	GO:0016021	integral component of membrane	243168
ENSMUSG00000034528	Hsd17b13	GO:0003674	molecular_function	243168
ENSMUSG00000034528	Hsd17b13	GO:0016491	oxidoreductase activity	243168
ENSMUSG00000034528	Hsd17b13	GO:0055114	oxidation-reduction process	243168
ENSMUSG00000034528	Hsd17b13	GO:0005576	extracellular region	243168
ENSMUSG00000034528	Hsd17b13	GO:0005811	lipid droplet	243168
ENSMUSG00000034528	Hsd17b13	GO:0046889	positive regulation of lipid biosynthetic process	243168
ENSMUSG00000028164	Manba	GO:0004553	hydrolase activity, hydrolyzing O-glycosyl compounds	110173
ENSMUSG00000028164	Manba	GO:0005975	carbohydrate metabolic process	110173
ENSMUSG00000028164	Manba	GO:0004553	hydrolase activity, hydrolyzing O-glycosyl compounds	110173
ENSMUSG00000028164	Manba	GO:0005975	carbohydrate metabolic process	110173
ENSMUSG00000028164	Manba	GO:0004567	beta-mannosidase activity	110173
ENSMUSG00000028164	Manba	GO:0005537	mannose binding	110173
ENSMUSG00000028164	Manba	GO:0005764	lysosome	110173
ENSMUSG00000028164	Manba	GO:0043231	intracellular membrane-bounded organelle	110173
ENSMUSG00000028164	Manba			110173
ENSMUSG00000028164	Manba			110173
ENSMUSG00000028164	Manba			110173
ENSMUSG00000028164	Manba			110173
ENSMUSG00000028164	Manba			110173
ENSMUSG00000028164	Manba			110173
ENSMUSG00000028164	Manba			110173
ENSMUSG00000028164	Manba			110173
ENSMUSG00000028164	Manba			110173
ENSMUSG00000033752	Mnd1	GO:0003677	DNA binding	76915
ENSMUSG00000033752	Mnd1	GO:0005634	nucleus	76915
ENSMUSG00000033752	Mnd1	GO:0005515	protein binding	76915
ENSMUSG00000033752	Mnd1	GO:0005634	nucleus	76915
ENSMUSG00000033752	Mnd1	GO:0006310	DNA recombination	76915
ENSMUSG00000033752	Mnd1	GO:0051321	meiotic cell cycle	76915
ENSMUSG00000033752	Mnd1	GO:0003690	double-stranded DNA binding	76915
ENSMUSG00000033752	Mnd1	GO:0007131	reciprocal meiotic recombination	76915
ENSMUSG00000033752	Mnd1	GO:0006302	double-strand break repair	76915
ENSMUSG00000025451	Paip1	GO:0003723	RNA binding	218693
ENSMUSG00000025451	Paip1	GO:0005575	cellular_component	218693
ENSMUSG00000025451	Paip1	GO:0005515	protein binding	218693
ENSMUSG00000025451	Paip1	GO:0005737	cytoplasm	218693
ENSMUSG00000025451	Paip1	GO:0003723	RNA binding	218693
ENSMUSG00000025451	Paip1	GO:0006417	regulation of translation	218693
ENSMUSG00000025451	Paip1	GO:0008494	translation activator activity	218693
ENSMUSG00000025451	Paip1	GO:0045727	positive regulation of translation	218693
ENSMUSG00000025451	Paip1	GO:0008494	translation activator activity	218693
ENSMUSG00000025451	Paip1	GO:0003723	RNA binding	218693
ENSMUSG00000025451	Paip1	GO:0003723	RNA binding	218693
ENSMUSG00000025451	Paip1	GO:0003723	RNA binding	218693
ENSMUSG00000025451	Paip1	GO:0003723	RNA binding	218693
ENSMUSG00000025451	Paip1	GO:0003723	RNA binding	218693
ENSMUSG00000025451	Paip1			218693
ENSMUSG00000055945	Prr18	GO:0003674	molecular_function	320111
ENSMUSG00000055945	Prr18	GO:0008150	biological_process	320111
ENSMUSG00000055945	Prr18	GO:0005575	cellular_component	320111
ENSMUSG00000055945	Prr18	GO:0003674	molecular_function	320111
ENSMUSG00000055945	Prr18	GO:0008150	biological_process	320111
ENSMUSG00000055945	Prr18	GO:0005575	cellular_component	320111
ENSMUSG00000004540	Psg17	GO:0005515	protein binding	26437
ENSMUSG00000004540	Psg17	GO:0007565	female pregnancy	26437
ENSMUSG00000004540	Psg17	GO:0043395	heparan sulfate proteoglycan binding	26437
ENSMUSG00000004540	Psg17	GO:0007565	female pregnancy	26437
ENSMUSG00000004540	Psg17	GO:0006955	immune response	26437
ENSMUSG00000057322	Rpl38	GO:0005622	intracellular	67671
ENSMUSG00000057322	Rpl38	GO:0003735	structural constituent of ribosome	67671
ENSMUSG00000057322	Rpl38	GO:0006412	translation	67671
ENSMUSG00000057322	Rpl38	GO:0005840	ribosome	67671
ENSMUSG00000057322	Rpl38	GO:0005925	focal adhesion	67671
ENSMUSG00000057322	Rpl38	GO:0022625	cytosolic large ribosomal subunit	67671
ENSMUSG00000057322	Rpl38	GO:0030529	intracellular ribonucleoprotein complex	67671
ENSMUSG00000057322	Rpl38	GO:0001503	ossification	67671
ENSMUSG00000057322	Rpl38	GO:0007605	sensory perception of sound	67671
ENSMUSG00000057322	Rpl38	GO:0003723	RNA binding	67671
ENSMUSG00000057322	Rpl38	GO:0001501	skeletal system development	67671
ENSMUSG00000057322	Rpl38	GO:0001501	skeletal system development	67671
ENSMUSG00000057322	Rpl38	GO:0003735	structural constituent of ribosome	67671
ENSMUSG00000057322	Rpl38	GO:0022625	cytosolic large ribosomal subunit	67671
ENSMUSG00000057322	Rpl38	GO:0006417	regulation of translation	67671
ENSMUSG00000057322	Rpl38	GO:0042474	middle ear morphogenesis	67671
ENSMUSG00000057322	Rpl38	GO:0048318	axial mesoderm development	67671
ENSMUSG00000057322	Rpl38	GO:0034463	90S preribosome assembly	67671
ENSMUSG00000057322	Rpl38	GO:0033291	eukaryotic 80S initiation complex	67671
ENSMUSG00000057322	Rpl38	GO:0005622	intracellular	67671
ENSMUSG00000057322	Rpl38	GO:0003735	structural constituent of ribosome	67671
ENSMUSG00000057322	Rpl38	GO:0006412	translation	67671
ENSMUSG00000057322	Rpl38	GO:0005840	ribosome	67671
ENSMUSG00000057322	Rpl38	GO:0005925	focal adhesion	67671
ENSMUSG00000057322	Rpl38	GO:0022625	cytosolic large ribosomal subunit	67671
ENSMUSG00000057322	Rpl38	GO:0030529	intracellular ribonucleoprotein complex	67671
ENSMUSG00000057322	Rpl38	GO:0001503	ossification	67671
ENSMUSG00000057322	Rpl38	GO:0007605	sensory perception of sound	67671
ENSMUSG00000057322	Rpl38	GO:0003723	RNA binding	67671
ENSMUSG00000057322	Rpl38	GO:0001501	skeletal system development	67671
ENSMUSG00000057322	Rpl38	GO:0001501	skeletal system development	67671
ENSMUSG00000057322	Rpl38	GO:0003735	structural constituent of ribosome	67671
ENSMUSG00000057322	Rpl38	GO:0022625	cytosolic large ribosomal subunit	67671
ENSMUSG00000057322	Rpl38	GO:0006417	regulation of translation	67671
ENSMUSG00000057322	Rpl38	GO:0042474	middle ear morphogenesis	67671
ENSMUSG00000057322	Rpl38	GO:0048318	axial mesoderm development	67671
ENSMUSG00000057322	Rpl38	GO:0034463	90S preribosome assembly	67671
ENSMUSG00000057322	Rpl38	GO:0033291	eukaryotic 80S initiation complex	67671
ENSMUSG00000057322	Rpl38	GO:0005622	intracellular	67671
ENSMUSG00000057322	Rpl38	GO:0003735	structural constituent of ribosome	67671
ENSMUSG00000057322	Rpl38	GO:0006412	translation	67671
ENSMUSG00000057322	Rpl38	GO:0005840	ribosome	67671
ENSMUSG00000057322	Rpl38	GO:0005925	focal adhesion	67671
ENSMUSG00000057322	Rpl38	GO:0022625	cytosolic large ribosomal subunit	67671
ENSMUSG00000057322	Rpl38	GO:0030529	intracellular ribonucleoprotein complex	67671
ENSMUSG00000057322	Rpl38	GO:0001503	ossification	67671
ENSMUSG00000057322	Rpl38	GO:0007605	sensory perception of sound	67671
ENSMUSG00000057322	Rpl38	GO:0003723	RNA binding	67671
ENSMUSG00000057322	Rpl38	GO:0001501	skeletal system development	67671
ENSMUSG00000057322	Rpl38	GO:0001501	skeletal system development	67671
ENSMUSG00000057322	Rpl38	GO:0003735	structural constituent of ribosome	67671
ENSMUSG00000057322	Rpl38	GO:0022625	cytosolic large ribosomal subunit	67671
ENSMUSG00000057322	Rpl38	GO:0006417	regulation of translation	67671
ENSMUSG00000057322	Rpl38	GO:0042474	middle ear morphogenesis	67671
ENSMUSG00000057322	Rpl38	GO:0048318	axial mesoderm development	67671
ENSMUSG00000057322	Rpl38	GO:0005925	focal adhesion	67671
ENSMUSG00000057322	Rpl38	GO:0022625	cytosolic large ribosomal subunit	67671
ENSMUSG00000057322	Rpl38	GO:0034463	90S preribosome assembly	67671
ENSMUSG00000057322	Rpl38	GO:0033291	eukaryotic 80S initiation complex	67671
ENSMUSG00000057322	Rpl38	GO:0005622	intracellular	67671
ENSMUSG00000057322	Rpl38	GO:0003735	structural constituent of ribosome	67671
ENSMUSG00000057322	Rpl38	GO:0006412	translation	67671
ENSMUSG00000057322	Rpl38	GO:0005840	ribosome	67671
ENSMUSG00000057322	Rpl38	GO:0005925	focal adhesion	67671
ENSMUSG00000057322	Rpl38	GO:0022625	cytosolic large ribosomal subunit	67671
ENSMUSG00000057322	Rpl38	GO:0030529	intracellular ribonucleoprotein complex	67671
ENSMUSG00000057322	Rpl38	GO:0001503	ossification	67671
ENSMUSG00000057322	Rpl38	GO:0007605	sensory perception of sound	67671
ENSMUSG00000057322	Rpl38	GO:0003723	RNA binding	67671
ENSMUSG00000057322	Rpl38	GO:0001501	skeletal system development	67671
ENSMUSG00000057322	Rpl38	GO:0001501	skeletal system development	67671
ENSMUSG00000057322	Rpl38	GO:0003735	structural constituent of ribosome	67671
ENSMUSG00000057322	Rpl38	GO:0022625	cytosolic large ribosomal subunit	67671
ENSMUSG00000057322	Rpl38	GO:0006417	regulation of translation	67671
ENSMUSG00000057322	Rpl38	GO:0042474	middle ear morphogenesis	67671
ENSMUSG00000057322	Rpl38	GO:0048318	axial mesoderm development	67671
ENSMUSG00000057322	Rpl38	GO:0034463	90S preribosome assembly	67671
ENSMUSG00000057322	Rpl38	GO:0033291	eukaryotic 80S initiation complex	67671
ENSMUSG00000067288	Rps28	GO:0005622	intracellular	54127
ENSMUSG00000067288	Rps28	GO:0003735	structural constituent of ribosome	54127
ENSMUSG00000067288	Rps28	GO:0006412	translation	54127
ENSMUSG00000067288	Rps28	GO:0005840	ribosome	54127
ENSMUSG00000067288	Rps28	GO:0003723	RNA binding	54127
ENSMUSG00000067288	Rps28	GO:0070062	extracellular exosome	54127
ENSMUSG00000067288	Rps28	GO:0030529	intracellular ribonucleoprotein complex	54127
ENSMUSG00000067288	Rps28	GO:0042254	ribosome biogenesis	54127
ENSMUSG00000067288	Rps28	GO:0003723	RNA binding	54127
ENSMUSG00000067288	Rps28	GO:0042254	ribosome biogenesis	54127
ENSMUSG00000067288	Rps28	GO:0003735	structural constituent of ribosome	54127
ENSMUSG00000067288	Rps28	GO:0022627	cytosolic small ribosomal subunit	54127
ENSMUSG00000067288	Rps28	GO:0006364	rRNA processing	54127
ENSMUSG00000067288	Rps28	GO:0042274	ribosomal small subunit biogenesis	54127
ENSMUSG00000067288	Rps28	GO:0015935	small ribosomal subunit	54127
ENSMUSG00000067288	Rps28	GO:0022627	cytosolic small ribosomal subunit	54127
ENSMUSG00000067288	Rps28	GO:0000028	ribosomal small subunit assembly	54127
ENSMUSG00000067288	Rps28	GO:0030490	maturation of SSU-rRNA	54127
ENSMUSG00000067288	Rps28	GO:0003723	RNA binding	54127
ENSMUSG00000067288	Rps28	GO:0006364	rRNA processing	54127
ENSMUSG00000067288	Rps28	GO:0042254	ribosome biogenesis	54127
ENSMUSG00000067288	Rps28	GO:0042274	ribosomal small subunit biogenesis	54127
ENSMUSG00000067288	Rps28	GO:0015935	small ribosomal subunit	54127
ENSMUSG00000067288	Rps28	GO:0022627	cytosolic small ribosomal subunit	54127
ENSMUSG00000067288	Rps28	GO:0070062	extracellular exosome	54127
ENSMUSG00000067288	Rps28	GO:0005622	intracellular	54127
ENSMUSG00000067288	Rps28	GO:0003735	structural constituent of ribosome	54127
ENSMUSG00000067288	Rps28	GO:0006412	translation	54127
ENSMUSG00000067288	Rps28	GO:0005840	ribosome	54127
ENSMUSG00000067288	Rps28	GO:0003723	RNA binding	54127
ENSMUSG00000067288	Rps28	GO:0070062	extracellular exosome	54127
ENSMUSG00000067288	Rps28	GO:0030529	intracellular ribonucleoprotein complex	54127
ENSMUSG00000067288	Rps28	GO:0042254	ribosome biogenesis	54127
ENSMUSG00000067288	Rps28	GO:0003723	RNA binding	54127
ENSMUSG00000067288	Rps28	GO:0042254	ribosome biogenesis	54127
ENSMUSG00000067288	Rps28	GO:0003735	structural constituent of ribosome	54127
ENSMUSG00000067288	Rps28	GO:0022627	cytosolic small ribosomal subunit	54127
ENSMUSG00000067288	Rps28	GO:0006364	rRNA processing	54127
ENSMUSG00000067288	Rps28	GO:0042274	ribosomal small subunit biogenesis	54127
ENSMUSG00000067288	Rps28	GO:0015935	small ribosomal subunit	54127
ENSMUSG00000067288	Rps28	GO:0022627	cytosolic small ribosomal subunit	54127
ENSMUSG00000067288	Rps28	GO:0000028	ribosomal small subunit assembly	54127
ENSMUSG00000067288	Rps28	GO:0030490	maturation of SSU-rRNA	54127
ENSMUSG00000067288	Rps28	GO:0005622	intracellular	54127
ENSMUSG00000067288	Rps28	GO:0003735	structural constituent of ribosome	54127
ENSMUSG00000067288	Rps28	GO:0006412	translation	54127
ENSMUSG00000067288	Rps28	GO:0005840	ribosome	54127
ENSMUSG00000067288	Rps28			54127
ENSMUSG00000067288	Rps28	GO:0005622	intracellular	54127
ENSMUSG00000067288	Rps28	GO:0003735	structural constituent of ribosome	54127
ENSMUSG00000067288	Rps28	GO:0006412	translation	54127
ENSMUSG00000067288	Rps28	GO:0005840	ribosome	54127
ENSMUSG00000067288	Rps28	GO:0003723	RNA binding	54127
ENSMUSG00000067288	Rps28	GO:0070062	extracellular exosome	54127
ENSMUSG00000067288	Rps28	GO:0030529	intracellular ribonucleoprotein complex	54127
ENSMUSG00000067288	Rps28	GO:0042254	ribosome biogenesis	54127
ENSMUSG00000067288	Rps28	GO:0003723	RNA binding	54127
ENSMUSG00000067288	Rps28	GO:0042254	ribosome biogenesis	54127
ENSMUSG00000067288	Rps28	GO:0003735	structural constituent of ribosome	54127
ENSMUSG00000067288	Rps28	GO:0022627	cytosolic small ribosomal subunit	54127
ENSMUSG00000067288	Rps28	GO:0006364	rRNA processing	54127
ENSMUSG00000067288	Rps28	GO:0042274	ribosomal small subunit biogenesis	54127
ENSMUSG00000067288	Rps28	GO:0015935	small ribosomal subunit	54127
ENSMUSG00000067288	Rps28	GO:0022627	cytosolic small ribosomal subunit	54127
ENSMUSG00000067288	Rps28	GO:0000028	ribosomal small subunit assembly	54127
ENSMUSG00000067288	Rps28	GO:0030490	maturation of SSU-rRNA	54127
ENSMUSG00000067288	Rps28	GO:0005622	intracellular	54127
ENSMUSG00000067288	Rps28	GO:0003735	structural constituent of ribosome	54127
ENSMUSG00000067288	Rps28	GO:0006412	translation	54127
ENSMUSG00000067288	Rps28	GO:0005840	ribosome	54127
ENSMUSG00000067288	Rps28	GO:0003723	RNA binding	54127
ENSMUSG00000067288	Rps28	GO:0070062	extracellular exosome	54127
ENSMUSG00000067288	Rps28	GO:0030529	intracellular ribonucleoprotein complex	54127
ENSMUSG00000067288	Rps28	GO:0042254	ribosome biogenesis	54127
ENSMUSG00000067288	Rps28	GO:0003723	RNA binding	54127
ENSMUSG00000067288	Rps28	GO:0042254	ribosome biogenesis	54127
ENSMUSG00000067288	Rps28	GO:0003735	structural constituent of ribosome	54127
ENSMUSG00000067288	Rps28	GO:0022627	cytosolic small ribosomal subunit	54127
ENSMUSG00000067288	Rps28	GO:0006364	rRNA processing	54127
ENSMUSG00000067288	Rps28	GO:0042274	ribosomal small subunit biogenesis	54127
ENSMUSG00000067288	Rps28	GO:0015935	small ribosomal subunit	54127
ENSMUSG00000067288	Rps28	GO:0022627	cytosolic small ribosomal subunit	54127
ENSMUSG00000067288	Rps28	GO:0000028	ribosomal small subunit assembly	54127
ENSMUSG00000067288	Rps28	GO:0030490	maturation of SSU-rRNA	54127
ENSMUSG00000067288	Rps28			54127
ENSMUSG00000095427	Rps2-ps6
ENSMUSG00000062611	Rps3a2
ENSMUSG00000035506	Slc12a8	GO:0016020	membrane	171286
ENSMUSG00000035506	Slc12a8	GO:0016021	integral component of membrane	171286
ENSMUSG00000035506	Slc12a8	GO:0055085	transmembrane transport	171286
ENSMUSG00000035506	Slc12a8	GO:0006810	transport	171286
ENSMUSG00000035506	Slc12a8	GO:0006811	ion transport	171286
ENSMUSG00000035506	Slc12a8	GO:0006813	potassium ion transport	171286
ENSMUSG00000035506	Slc12a8	GO:1902476	chloride transmembrane transport	171286
ENSMUSG00000035506	Slc12a8	GO:0071805	potassium ion transmembrane transport	171286
ENSMUSG00000035506	Slc12a8	GO:0015293	symporter activity	171286
ENSMUSG00000035506	Slc12a8	GO:0015379	potassium:chloride symporter activity	171286
ENSMUSG00000035506	Slc12a8	GO:0022820	potassium ion symporter activity	171286
ENSMUSG00000035506	Slc12a8	GO:0016020	membrane	171286
ENSMUSG00000035506	Slc12a8	GO:0016021	integral component of membrane	171286
ENSMUSG00000035506	Slc12a8	GO:0055085	transmembrane transport	171286
ENSMUSG00000035506	Slc12a8	GO:0006810	transport	171286
ENSMUSG00000035506	Slc12a8	GO:0006811	ion transport	171286
ENSMUSG00000035506	Slc12a8	GO:0006813	potassium ion transport	171286
ENSMUSG00000035506	Slc12a8	GO:1902476	chloride transmembrane transport	171286
ENSMUSG00000035506	Slc12a8	GO:0071805	potassium ion transmembrane transport	171286
ENSMUSG00000035506	Slc12a8	GO:0015293	symporter activity	171286
ENSMUSG00000035506	Slc12a8	GO:0015379	potassium:chloride symporter activity	171286
ENSMUSG00000035506	Slc12a8	GO:0022820	potassium ion symporter activity	171286
ENSMUSG00000035506	Slc12a8	GO:0016020	membrane	171286
ENSMUSG00000035506	Slc12a8	GO:0016021	integral component of membrane	171286
ENSMUSG00000035506	Slc12a8	GO:0055085	transmembrane transport	171286
ENSMUSG00000035506	Slc12a8	GO:0016020	membrane	171286
ENSMUSG00000035506	Slc12a8	GO:0016021	integral component of membrane	171286
ENSMUSG00000035506	Slc12a8	GO:0055085	transmembrane transport	171286
ENSMUSG00000035506	Slc12a8	GO:0016020	membrane	171286
ENSMUSG00000035506	Slc12a8	GO:0016021	integral component of membrane	171286
ENSMUSG00000035506	Slc12a8	GO:0055085	transmembrane transport	171286
ENSMUSG00000035506	Slc12a8			171286
ENSMUSG00000035506	Slc12a8	GO:0016020	membrane	171286
ENSMUSG00000035506	Slc12a8	GO:0016021	integral component of membrane	171286
ENSMUSG00000035506	Slc12a8	GO:0055085	transmembrane transport	171286
ENSMUSG00000035506	Slc12a8	GO:0006810	transport	171286
ENSMUSG00000035506	Slc12a8	GO:0006811	ion transport	171286
ENSMUSG00000035506	Slc12a8	GO:0006813	potassium ion transport	171286
ENSMUSG00000035506	Slc12a8	GO:1902476	chloride transmembrane transport	171286
ENSMUSG00000035506	Slc12a8	GO:0071805	potassium ion transmembrane transport	171286
ENSMUSG00000035506	Slc12a8	GO:0015293	symporter activity	171286
ENSMUSG00000035506	Slc12a8	GO:0015379	potassium:chloride symporter activity	171286
ENSMUSG00000035506	Slc12a8	GO:0022820	potassium ion symporter activity	171286
ENSMUSG00000085414	Sspnos
ENSMUSG00000028523	Tctex1d1			67344
ENSMUSG00000028523	Tctex1d1			67344
ENSMUSG00000028523	Tctex1d1	GO:0003674	molecular_function	67344
ENSMUSG00000028523	Tctex1d1	GO:0008150	biological_process	67344
ENSMUSG00000028523	Tctex1d1	GO:0005575	cellular_component	67344
ENSMUSG00000028523	Tctex1d1			67344
ENSMUSG00000028523	Tctex1d1	GO:0003674	molecular_function	67344
ENSMUSG00000028523	Tctex1d1	GO:0008150	biological_process	67344
ENSMUSG00000028523	Tctex1d1	GO:0005575	cellular_component	67344
ENSMUSG00000028523	Tctex1d1			67344
ENSMUSG00000028523	Tctex1d1			67344
ENSMUSG00000028523	Tctex1d1	GO:0003674	molecular_function	67344
ENSMUSG00000028523	Tctex1d1	GO:0008150	biological_process	67344
ENSMUSG00000028523	Tctex1d1	GO:0005575	cellular_component	67344
ENSMUSG00000027940	Tpm3			59069
ENSMUSG00000027940	Tpm3			59069
ENSMUSG00000027940	Tpm3	GO:0005829	cytosol	59069
ENSMUSG00000027940	Tpm3	GO:0005515	protein binding	59069
ENSMUSG00000027940	Tpm3	GO:0005737	cytoplasm	59069
ENSMUSG00000027940	Tpm3	GO:0005737	cytoplasm	59069
ENSMUSG00000027940	Tpm3	GO:0005856	cytoskeleton	59069
ENSMUSG00000027940	Tpm3	GO:0070062	extracellular exosome	59069
ENSMUSG00000027940	Tpm3	GO:0003779	actin binding	59069
ENSMUSG00000027940	Tpm3	GO:0030426	growth cone	59069
ENSMUSG00000027940	Tpm3	GO:0015629	actin cytoskeleton	59069
ENSMUSG00000027940	Tpm3	GO:0043005	neuron projection	59069
ENSMUSG00000027940	Tpm3	GO:0001725	stress fiber	59069
ENSMUSG00000027940	Tpm3	GO:0031941	filamentous actin	59069
ENSMUSG00000027940	Tpm3	GO:0030863	cortical cytoskeleton	59069
ENSMUSG00000027940	Tpm3	GO:0008307	structural constituent of muscle	59069
ENSMUSG00000027940	Tpm3	GO:0051015	actin filament binding	59069
ENSMUSG00000027940	Tpm3	GO:0007015	actin filament organization	59069
ENSMUSG00000027940	Tpm3	GO:0006936	muscle contraction	59069
ENSMUSG00000027940	Tpm3	GO:0005862	muscle thin filament tropomyosin	59069
ENSMUSG00000027940	Tpm3	GO:0032154	cleavage furrow	59069
ENSMUSG00000027940	Tpm3	GO:0002102	podosome	59069
ENSMUSG00000027940	Tpm3			59069
ENSMUSG00000027940	Tpm3			59069
ENSMUSG00000027940	Tpm3			59069
ENSMUSG00000027940	Tpm3			59069
ENSMUSG00000027940	Tpm3			59069
ENSMUSG00000027940	Tpm3			59069
ENSMUSG00000027940	Tpm3			59069
ENSMUSG00000027940	Tpm3			59069
ENSMUSG00000027940	Tpm3			59069
ENSMUSG00000027940	Tpm3			59069
ENSMUSG00000027940	Tpm3			59069
ENSMUSG00000027940	Tpm3			59069
ENSMUSG00000027940	Tpm3			59069
ENSMUSG00000071528	Usmg5	GO:0016020	membrane	66477
ENSMUSG00000071528	Usmg5	GO:0016021	integral component of membrane	66477
ENSMUSG00000071528	Usmg5	GO:0003674	molecular_function	66477
ENSMUSG00000071528	Usmg5	GO:0008150	biological_process	66477
ENSMUSG00000071528	Usmg5	GO:0070062	extracellular exosome	66477
ENSMUSG00000071528	Usmg5	GO:0005739	mitochondrion	66477
ENSMUSG00000071528	Usmg5	GO:0005739	mitochondrion	66477
ENSMUSG00000071528	Usmg5	GO:0031966	mitochondrial membrane	66477
ENSMUSG00000071528	Usmg5	GO:0005739	mitochondrion	66477
ENSMUSG00000071528	Usmg5	GO:0005743	mitochondrial inner membrane	66477
ENSMUSG00000071528	Usmg5	GO:0005753	mitochondrial proton-transporting ATP synthase complex	66477
ENSMUSG00000071528	Usmg5	GO:0005753	mitochondrial proton-transporting ATP synthase complex	66477
ENSMUSG00000071528	Usmg5	GO:0070062	extracellular exosome	66477
ENSMUSG00000024066	Xdh	GO:0046872	metal ion binding	22436
ENSMUSG00000024066	Xdh	GO:0005615	extracellular space	22436
ENSMUSG00000024066	Xdh	GO:0005615	extracellular space	22436
ENSMUSG00000024066	Xdh	GO:0005515	protein binding	22436
ENSMUSG00000024066	Xdh	GO:0005737	cytoplasm	22436
ENSMUSG00000024066	Xdh	GO:0042803	protein homodimerization activity	22436
ENSMUSG00000024066	Xdh	GO:0009055	electron carrier activity	22436
ENSMUSG00000024066	Xdh	GO:0051536	iron-sulfur cluster binding	22436
ENSMUSG00000024066	Xdh	GO:0055114	oxidation-reduction process	22436
ENSMUSG00000024066	Xdh	GO:0003824	catalytic activity	22436
ENSMUSG00000024066	Xdh	GO:0030151	molybdenum ion binding	22436
ENSMUSG00000024066	Xdh	GO:0005506	iron ion binding	22436
ENSMUSG00000024066	Xdh	GO:0016491	oxidoreductase activity	22436
ENSMUSG00000024066	Xdh	GO:0005576	extracellular region	22436
ENSMUSG00000024066	Xdh	GO:0016614	oxidoreductase activity, acting on CH-OH group of donors	22436
ENSMUSG00000024066	Xdh	GO:0050660	flavin adenine dinucleotide binding	22436
ENSMUSG00000024066	Xdh	GO:0051537	2 iron, 2 sulfur cluster binding	22436
ENSMUSG00000024066	Xdh	GO:0022900	electron transport chain	22436
ENSMUSG00000024066	Xdh	GO:0050660	flavin adenine dinucleotide binding	22436
ENSMUSG00000024066	Xdh	GO:0010629	negative regulation of gene expression	22436
ENSMUSG00000024066	Xdh	GO:0001933	negative regulation of protein phosphorylation	22436
ENSMUSG00000024066	Xdh	GO:0005829	cytosol	22436
ENSMUSG00000024066	Xdh	GO:0006919	activation of cysteine-type endopeptidase activity involved in apoptotic process	22436
ENSMUSG00000024066	Xdh	GO:0005777	peroxisome	22436
ENSMUSG00000024066	Xdh	GO:0016491	oxidoreductase activity	22436
ENSMUSG00000024066	Xdh	GO:0050660	flavin adenine dinucleotide binding	22436
ENSMUSG00000024066	Xdh	GO:0055114	oxidation-reduction process	22436
ENSMUSG00000024066	Xdh	GO:0007595	lactation	22436
ENSMUSG00000024066	Xdh	GO:0051898	negative regulation of protein kinase B signaling	22436
ENSMUSG00000024066	Xdh	GO:0051537	2 iron, 2 sulfur cluster binding	22436
ENSMUSG00000024066	Xdh	GO:0050660	flavin adenine dinucleotide binding	22436
ENSMUSG00000024066	Xdh	GO:0016529	sarcoplasmic reticulum	22436
ENSMUSG00000024066	Xdh	GO:0043546	molybdopterin cofactor binding	22436
ENSMUSG00000024066	Xdh	GO:0043546	molybdopterin cofactor binding	22436
ENSMUSG00000024066	Xdh	GO:0009115	xanthine catabolic process	22436
ENSMUSG00000024066	Xdh	GO:1900745	positive regulation of p38MAPK cascade	22436
ENSMUSG00000024066	Xdh	GO:0001937	negative regulation of endothelial cell proliferation	22436
ENSMUSG00000024066	Xdh	GO:0051537	2 iron, 2 sulfur cluster binding	22436
ENSMUSG00000024066	Xdh	GO:2000379	positive regulation of reactive oxygen species metabolic process	22436
ENSMUSG00000024066	Xdh	GO:1900747	negative regulation of vascular endothelial growth factor signaling pathway	22436
ENSMUSG00000024066	Xdh	GO:0045602	negative regulation of endothelial cell differentiation	22436
ENSMUSG00000024066	Xdh	GO:0030856	regulation of epithelial cell differentiation	22436
ENSMUSG00000024066	Xdh	GO:0004854	xanthine dehydrogenase activity	22436
ENSMUSG00000024066	Xdh	GO:0004854	xanthine dehydrogenase activity	22436
ENSMUSG00000024066	Xdh	GO:0004854	xanthine dehydrogenase activity	22436
ENSMUSG00000024066	Xdh	GO:0004854	xanthine dehydrogenase activity	22436
ENSMUSG00000024066	Xdh	GO:0004855	xanthine oxidase activity	22436
ENSMUSG00000024066	Xdh	GO:0004855	xanthine oxidase activity	22436
ENSMUSG00000024066	Xdh	GO:0004855	xanthine oxidase activity	22436
ENSMUSG00000024066	Xdh	GO:0016903	oxidoreductase activity, acting on the aldehyde or oxo group of donors	22436
ENSMUSG00000024066	Xdh	GO:0042803	protein homodimerization activity	22436
ENSMUSG00000024066	Xdh	GO:0043546	molybdopterin cofactor binding	22436
ENSMUSG00000024066	Xdh	GO:0001933	negative regulation of protein phosphorylation	22436
ENSMUSG00000024066	Xdh	GO:0001937	negative regulation of endothelial cell proliferation	22436
ENSMUSG00000024066	Xdh	GO:0006919	activation of cysteine-type endopeptidase activity involved in apoptotic process	22436
ENSMUSG00000024066	Xdh	GO:0009115	xanthine catabolic process	22436
ENSMUSG00000024066	Xdh	GO:0009115	xanthine catabolic process	22436
ENSMUSG00000024066	Xdh	GO:0009115	xanthine catabolic process	22436
ENSMUSG00000024066	Xdh	GO:0010629	negative regulation of gene expression	22436
ENSMUSG00000024066	Xdh	GO:0045602	negative regulation of endothelial cell differentiation	22436
ENSMUSG00000024066	Xdh	GO:0051898	negative regulation of protein kinase B signaling	22436
ENSMUSG00000024066	Xdh	GO:1900745	positive regulation of p38MAPK cascade	22436
ENSMUSG00000024066	Xdh	GO:1900747	negative regulation of vascular endothelial growth factor signaling pathway	22436
ENSMUSG00000024066	Xdh	GO:2000379	positive regulation of reactive oxygen species metabolic process	22436
ENSMUSG00000024066	Xdh	GO:2001213	negative regulation of vasculogenesis	22436
ENSMUSG00000024066	Xdh	GO:2001213	negative regulation of vasculogenesis	22436
ENSMUSG00000024066	Xdh	GO:0005615	extracellular space	22436
ENSMUSG00000046962	Zbtb21	GO:0003676	nucleic acid binding	114565
ENSMUSG00000046962	Zbtb21	GO:0005634	nucleus	114565
ENSMUSG00000046962	Zbtb21	GO:0005654	nucleoplasm	114565
ENSMUSG00000046962	Zbtb21	GO:0005829	cytosol	114565
ENSMUSG00000046962	Zbtb21	GO:0045892	negative regulation of transcription, DNA-templated	114565
ENSMUSG00000046962	Zbtb21	GO:0008327	methyl-CpG binding	114565
ENSMUSG00000046962	Zbtb21	GO:0008327	methyl-CpG binding	114565
ENSMUSG00000046962	Zbtb21	GO:0005634	nucleus	114565
ENSMUSG00000046962	Zbtb21	GO:0005654	nucleoplasm	114565
ENSMUSG00000046962	Zbtb21	GO:0005829	cytosol	114565
ENSMUSG00000046962	Zbtb21	GO:0003676	nucleic acid binding	114565
ENSMUSG00000046962	Zbtb21	GO:0005634	nucleus	114565
ENSMUSG00000046962	Zbtb21	GO:0005654	nucleoplasm	114565
ENSMUSG00000046962	Zbtb21	GO:0005829	cytosol	114565
ENSMUSG00000046962	Zbtb21	GO:0045892	negative regulation of transcription, DNA-templated	114565
ENSMUSG00000046962	Zbtb21	GO:0008327	methyl-CpG binding	114565
ENSMUSG00000046962	Zbtb21	GO:0003676	nucleic acid binding	114565
ENSMUSG00000046962	Zbtb21	GO:0005634	nucleus	114565
ENSMUSG00000046962	Zbtb21	GO:0005654	nucleoplasm	114565
ENSMUSG00000046962	Zbtb21	GO:0005829	cytosol	114565
ENSMUSG00000046962	Zbtb21	GO:0045892	negative regulation of transcription, DNA-templated	114565
ENSMUSG00000046962	Zbtb21	GO:0008327	methyl-CpG binding	114565
ENSMUSG00000028358	Zfp618	GO:0003676	nucleic acid binding	72701
ENSMUSG00000028358	Zfp618	GO:0046872	metal ion binding	72701
ENSMUSG00000028358	Zfp618	GO:0008150	biological_process	72701
ENSMUSG00000028358	Zfp618	GO:0003677	DNA binding	72701
ENSMUSG00000028358	Zfp618	GO:0005634	nucleus	72701
ENSMUSG00000028358	Zfp618	GO:0003676	nucleic acid binding	72701
ENSMUSG00000028358	Zfp618	GO:0006355	regulation of transcription, DNA-templated	72701
ENSMUSG00000028358	Zfp618	GO:0006351	transcription, DNA-templated	72701
ENSMUSG00000028358	Zfp618			72701
ENSMUSG00000028358	Zfp618	GO:0003676	nucleic acid binding	72701
ENSMUSG00000095432	Zfp748	GO:0006355	regulation of transcription, DNA-templated	212276
ENSMUSG00000095432	Zfp748	GO:0046872	metal ion binding	212276
ENSMUSG00000095432	Zfp748	GO:0005622	intracellular	212276
ENSMUSG00000095432	Zfp748	GO:0003676	nucleic acid binding	212276
ENSMUSG00000095432	Zfp748	GO:0030674	protein binding, bridging	212276
ENSMUSG00000095432	Zfp748	GO:0000122	negative regulation of transcription from RNA polymerase II promoter	212276
ENSMUSG00000095432	Zfp748			212276
ENSMUSG00000078495	Zfp984	GO:0006355	regulation of transcription, DNA-templated	100041677
ENSMUSG00000078495	Zfp984	GO:0046872	metal ion binding	100041677
ENSMUSG00000078495	Zfp984	GO:0005622	intracellular	100041677
ENSMUSG00000078495	Zfp984	GO:0003674	molecular_function	100041677
ENSMUSG00000078495	Zfp984	GO:0008150	biological_process	100041677
ENSMUSG00000078495	Zfp984	GO:0005575	cellular_component	100041677
ENSMUSG00000078495	Zfp984	GO:0003676	nucleic acid binding	100041677
ENSMUSG00000078495	Zfp984	GO:0006355	regulation of transcription, DNA-templated	100041677
ENSMUSG00000078495	Zfp984	GO:0046872	metal ion binding	100041677
ENSMUSG00000078495	Zfp984	GO:0005622	intracellular	100041677
ENSMUSG00000078495	Zfp984	GO:0003674	molecular_function	100041677
ENSMUSG00000078495	Zfp984	GO:0008150	biological_process	100041677
ENSMUSG00000078495	Zfp984	GO:0005575	cellular_component	100041677
ENSMUSG00000078495	Zfp984	GO:0003676	nucleic acid binding	100041677

## Sheet: Sheet2
12444			Ccnd2
26437			Psg17
71371			Arid5b
67269			Agtpbp1
17470			Gm6768
22436			Cd200
12516			Xdh
218693			Cd7
67228			Paip1
59069			Dph7
110173			Tpm3
72701			Manba
67344			Zfp618
76915			Tctex1d1
243168			Mnd1
171286			Hsd17b13
272322			Slc12a8
211922			Arntl2
114565			Dennd6a
11958			Zbtb21
208154			Atp5k
27062			Btla
320111			Cadps
15039			Prr18
15051			H2-T22
67671			Rpl38
54127			Rps3a2
66477			Rps28
210940			Usmg5
100041677			H2-T-ps
212276			4931408C20Rik
			Zfp984
			Gm11100
			Gm12586
			BB031773
			Sspnos
			E330012B07Rik
			Gm15767
			Gm15668
			A930015D03Rik
			Rps2-ps6
			Zfp748

## Sheet: BP
ID	Description	GeneRatio	BgRatio	pvalue	p.adjust	qvalue	geneID	Count
GO:0000028	GO:0000028	ribosomal small subunit assembly	2/30	20/23577	0.000293174	0.0997582	0.0795601	Rpl38/Rps28	2
GO:0006150	GO:0006150	hypoxanthine oxidation	2018-01-30	1/23577	0.00127243	0.0997582	0.0795601	Xdh	1
GO:0009114	GO:0009114	hypoxanthine catabolic process	2018-01-30	1/23577	0.00127243	0.0997582	0.0795601	Xdh	1
GO:0034463	GO:0034463	90S preribosome assembly	2018-01-30	1/23577	0.00127243	0.0997582	0.0795601	Rpl38	1
GO:2001213	GO:2001213	negative regulation of vasculogenesis	2018-01-30	1/23577	0.00127243	0.0997582	0.0795601	Xdh	1
GO:0010044	GO:0010044	response to aluminum ion	2018-01-30	2/23577	0.00254329	0.119954	0.0956672	Xdh	1
GO:0042255	GO:0042255	ribosome assembly	2/30	66/23577	0.00319167	0.119954	0.0956672	Rpl38/Rps28	2
GO:0035609	GO:0035609	C-terminal protein deglutamylation	2018-01-30	3/23577	0.00381259	0.119954	0.0956672	Agtpbp1	1
GO:0042274	GO:0042274	ribosomal small subunit biogenesis	2/30	73/23577	0.00388883	0.119954	0.0956672	Rpl38/Rps28	2
GO:0017182	GO:0017182	peptidyl-diphthamide metabolic process	2018-01-30	4/23577	0.00508032	0.119954	0.0956672	Dph7	1
GO:0017183	GO:0017183	peptidyl-diphthamide biosynthetic process from peptidyl-histidine	2018-01-30	4/23577	0.00508032	0.119954	0.0956672	Dph7	1
GO:0046100	GO:0046100	hypoxanthine metabolic process	2018-01-30	4/23577	0.00508032	0.119954	0.0956672	Xdh	1
GO:0099011	GO:0099011	neuronal dense core vesicle exocytosis	2018-01-30	4/23577	0.00508032	0.119954	0.0956672	Cadps	1
GO:0099525	GO:0099525	presynaptic dense core vesicle exocytosis	2018-01-30	4/23577	0.00508032	0.119954	0.0956672	Cadps	1
GO:1900747	GO:1900747	negative regulation of vascular endothelial growth factor signaling pathway	2018-01-30	4/23577	0.00508032	0.119954	0.0956672	Xdh	1
GO:2000049	GO:2000049	positive regulation of cell-cell adhesion mediated by cadherin	2018-01-30	4/23577	0.00508032	0.119954	0.0956672	Dennd6a	1
GO:0009115	GO:0009115	xanthine catabolic process	2018-01-30	5/23577	0.0063465	0.119954	0.0956672	Xdh	1
GO:0018202	GO:0018202	peptidyl-histidine modification	2018-01-30	5/23577	0.0063465	0.119954	0.0956672	Dph7	1
GO:0035610	GO:0035610	protein side chain deglutamylation	2018-01-30	5/23577	0.0063465	0.119954	0.0956672	Agtpbp1	1
GO:1902548	GO:1902548	negative regulation of cellular response to vascular endothelial growth factor stimulus	2018-01-30	5/23577	0.0063465	0.119954	0.0956672	Xdh	1
GO:0002182	GO:0002182	cytoplasmic translational elongation	2018-01-30	6/23577	0.00761112	0.119954	0.0956672	Dph7	1
GO:0035608	GO:0035608	protein deglutamylation	2018-01-30	6/23577	0.00761112	0.119954	0.0956672	Agtpbp1	1
GO:0046110	GO:0046110	xanthine metabolic process	2018-01-30	6/23577	0.00761112	0.119954	0.0956672	Xdh	1
GO:1900247	GO:1900247	regulation of cytoplasmic translational elongation	2018-01-30	6/23577	0.00761112	0.119954	0.0956672	Dph7	1
GO:0008344	GO:0008344	adult locomotory behavior	2/30	106/23577	0.0080237	0.119954	0.0956672	Agtpbp1/Ccnd2	2
GO:0006145	GO:0006145	purine nucleobase catabolic process	2018-01-30	7/23577	0.00887418	0.119954	0.0956672	Xdh	1
GO:0060613	GO:0060613	fat pad development	2018-01-30	7/23577	0.00887418	0.119954	0.0956672	Arid5b	1
GO:1990504	GO:1990504	dense core granule exocytosis	2018-01-30	7/23577	0.00887418	0.119954	0.0956672	Cadps	1
GO:2000047	GO:2000047	regulation of cell-cell adhesion mediated by cadherin	2018-01-30	7/23577	0.00887418	0.119954	0.0956672	Dennd6a	1
GO:0043031	GO:0043031	negative regulation of macrophage activation	2018-01-30	8/23577	0.0101357	0.131385	0.104784	Cd200	1
GO:0045602	GO:0045602	negative regulation of endothelial cell differentiation	2018-01-30	9/23577	0.0113956	0.131385	0.104784	Xdh	1
GO:0046113	GO:0046113	nucleobase catabolic process	2018-01-30	9/23577	0.0113956	0.131385	0.104784	Xdh	1
GO:0048318	GO:0048318	axial mesoderm development	2018-01-30	9/23577	0.0113956	0.131385	0.104784	Rpl38	1
GO:0071481	GO:0071481	cellular response to X-ray	2018-01-30	9/23577	0.0113956	0.131385	0.104784	Ccnd2	1
GO:0006417	GO:0006417	regulation of translation	2018-03-30	384/23577	0.0125663	0.140743	0.112247	Paip1/Rpl38/Dph7	3
GO:0044331	GO:0044331	cell-cell adhesion mediated by cadherin	2018-01-30	11/23577	0.0139109	0.14738	0.11754	Dennd6a	1
GO:0046642	GO:0046642	negative regulation of alpha-beta T cell proliferation	2018-01-30	11/23577	0.0139109	0.14738	0.11754	Btla	1
GO:0034248	GO:0034248	regulation of cellular amide metabolic process	2018-03-30	420/23577	0.0159575	0.160916	0.128335	Paip1/Rpl38/Dph7	3
GO:1900746	GO:1900746	regulation of vascular endothelial growth factor signaling pathway	2018-01-30	13/23577	0.01642	0.160916	0.128335	Xdh	1
GO:2001212	GO:2001212	regulation of vasculogenesis	2018-01-30	13/23577	0.01642	0.160916	0.128335	Xdh	1
GO:0021702	GO:0021702	cerebellar Purkinje cell differentiation	2018-01-30	14/23577	0.0176722	0.162141	0.129312	Agtpbp1	1
GO:1902547	GO:1902547	regulation of cellular response to vascular endothelial growth factor stimulus	2018-01-30	14/23577	0.0176722	0.162141	0.129312	Xdh	1
GO:0002695	GO:0002695	negative regulation of leukocyte activation	2/30	161/23577	0.0177859	0.162141	0.129312	Btla/Cd200	2
GO:0006448	GO:0006448	regulation of translational elongation	2018-01-30	15/23577	0.0189229	0.164839	0.131464	Dph7	1
GO:0021694	GO:0021694	cerebellar Purkinje cell layer formation	2018-01-30	15/23577	0.0189229	0.164839	0.131464	Agtpbp1	1
GO:0010608	GO:0010608	posttranscriptional regulation of gene expression	2018-03-30	452/23577	0.0193665	0.165036	0.131621	Paip1/Rpl38/Dph7	3
GO:0006516	GO:0006516	glycoprotein catabolic process	2018-01-30	16/23577	0.020172	0.168243	0.134179	Manba	1
GO:0018410	GO:0018410	C-terminal protein amino acid modification	2018-01-30	17/23577	0.0214196	0.170215	0.135751	Agtpbp1	1
GO:0030534	GO:0030534	adult behavior	2/30	180/23577	0.0219178	0.170215	0.135751	Agtpbp1/Ccnd2	2
GO:0050866	GO:0050866	negative regulation of cell activation	2/30	180/23577	0.0219178	0.170215	0.135751	Btla/Cd200	2
GO:0001505	GO:0001505	regulation of neurotransmitter levels	2/30	181/23577	0.0221453	0.170215	0.135751	Agtpbp1/Cadps	2
GO:0030889	GO:0030889	negative regulation of B cell proliferation	2018-01-30	18/23577	0.0226657	0.170415	0.135911	Btla	1
GO:0016082	GO:0016082	synaptic vesicle priming	2018-01-30	19/23577	0.0239103	0.170415	0.135911	Cadps	1
GO:0021692	GO:0021692	cerebellar Purkinje cell layer morphogenesis	2018-01-30	19/23577	0.0239103	0.170415	0.135911	Agtpbp1	1
GO:2000765	GO:2000765	regulation of cytoplasmic translation	2018-01-30	19/23577	0.0239103	0.170415	0.135911	Dph7	1
GO:1900745	GO:1900745	positive regulation of p38MAPK cascade	2018-01-30	21/23577	0.0263947	0.179655	0.14328	Xdh	1
GO:0022618	GO:0022618	ribonucleoprotein complex assembly	2/30	200/23577	0.0266541	0.179655	0.14328	Rpl38/Rps28	2
GO:0006144	GO:0006144	purine nucleobase metabolic process	2018-01-30	22/23577	0.0276347	0.179655	0.14328	Xdh	1
GO:0018200	GO:0018200	peptidyl-glutamic acid modification	2018-01-30	22/23577	0.0276347	0.179655	0.14328	Agtpbp1	1
GO:0015985	GO:0015985	energy coupled proton transport, down electrochemical gradient	2018-01-30	23/23577	0.0288731	0.179655	0.14328	Atp5k	1
GO:0015986	GO:0015986	ATP synthesis coupled proton transport	2018-01-30	23/23577	0.0288731	0.179655	0.14328	Atp5k	1
GO:0030325	GO:0030325	adrenal gland development	2018-01-30	23/23577	0.0288731	0.179655	0.14328	Arid5b	1
GO:0045956	GO:0045956	positive regulation of calcium ion-dependent exocytosis	2018-01-30	23/23577	0.0288731	0.179655	0.14328	Cadps	1
GO:0071826	GO:0071826	ribonucleoprotein complex subunit organization	2/30	211/23577	0.0294206	0.180201	0.143716	Rpl38/Rps28	2
GO:0042474	GO:0042474	middle ear morphogenesis	2018-01-30	24/23577	0.03011	0.181586	0.144821	Rpl38	1
GO:0038084	GO:0038084	vascular endothelial growth factor signaling pathway	2018-01-30	25/23577	0.0313454	0.185088	0.147613	Xdh	1
GO:0010165	GO:0010165	response to X-ray	2018-01-30	26/23577	0.0325792	0.185088	0.147613	Ccnd2	1
GO:0021533	GO:0021533	cell differentiation in hindbrain	2018-01-30	26/23577	0.0325792	0.185088	0.147613	Agtpbp1	1
GO:0042753	GO:0042753	positive regulation of circadian rhythm	2018-01-30	26/23577	0.0325792	0.185088	0.147613	Arntl2	1
GO:0021697	GO:0021697	cerebellar cortex formation	2018-01-30	27/23577	0.0338115	0.186678	0.148881	Agtpbp1	1
GO:0043687	GO:0043687	post-translational protein modification	2018-01-30	27/23577	0.0338115	0.186678	0.148881	Agtpbp1	1
GO:0042133	GO:0042133	neurotransmitter metabolic process	2018-01-30	29/23577	0.0362717	0.194774	0.155338	Agtpbp1	1
GO:1900087	GO:1900087	positive regulation of G1/S transition of mitotic cell cycle	2018-01-30	29/23577	0.0362717	0.194774	0.155338	Ccnd2	1
GO:0007626	GO:0007626	locomotory behavior	2/30	246/23577	0.0389406	0.201145	0.160419	Agtpbp1/Ccnd2	2
GO:0046640	GO:0046640	regulation of alpha-beta T cell proliferation	2018-01-30	32/23577	0.0399505	0.201145	0.160419	Btla	1
GO:0050869	GO:0050869	negative regulation of B cell activation	2018-01-30	32/23577	0.0399505	0.201145	0.160419	Btla	1
GO:1900744	GO:1900744	regulation of p38MAPK cascade	2018-01-30	32/23577	0.0399505	0.201145	0.160419	Xdh	1
GO:0021680	GO:0021680	cerebellar Purkinje cell layer development	2018-01-30	33/23577	0.0411737	0.201145	0.160419	Agtpbp1	1
GO:0007595	GO:0007595	lactation	2018-01-30	34/23577	0.0423955	0.201145	0.160419	Xdh	1
GO:0007616	GO:0007616	long-term memory	2018-01-30	34/23577	0.0423955	0.201145	0.160419	Ccnd2	1
GO:0045601	GO:0045601	regulation of endothelial cell differentiation	2018-01-30	34/23577	0.0423955	0.201145	0.160419	Xdh	1
GO:0046636	GO:0046636	negative regulation of alpha-beta T cell activation	2018-01-30	34/23577	0.0423955	0.201145	0.160419	Btla	1
GO:0000027	GO:0000027	ribosomal large subunit assembly	2018-01-30	35/23577	0.0436157	0.201145	0.160419	Rpl38	1
GO:0001937	GO:0001937	negative regulation of endothelial cell proliferation	2018-01-30	35/23577	0.0436157	0.201145	0.160419	Xdh	1
GO:0046633	GO:0046633	alpha-beta T cell proliferation	2018-01-30	35/23577	0.0436157	0.201145	0.160419	Btla	1
GO:0042254	GO:0042254	ribosome biogenesis	2/30	267/23577	0.0451441	0.205055	0.163537	Rpl38/Rps28	2
GO:1902808	GO:1902808	positive regulation of cell cycle G1/S phase transition	2018-01-30	37/23577	0.0460517	0.205055	0.163537	Ccnd2	1
GO:0009112	GO:0009112	nucleobase metabolic process	2018-01-30	38/23577	0.0472674	0.205055	0.163537	Xdh	1
GO:0035924	GO:0035924	cellular response to vascular endothelial growth factor stimulus	2018-01-30	38/23577	0.0472674	0.205055	0.163537	Xdh	1
GO:0038066	GO:0038066	p38MAPK cascade	2018-01-30	38/23577	0.0472674	0.205055	0.163537	Xdh	1
GO:0045737	GO:0045737	positive regulation of cyclin-dependent protein serine/threonine kinase activity	2018-01-30	39/23577	0.0484817	0.205055	0.163537	Ccnd2	1
GO:0060325	GO:0060325	face morphogenesis	2018-01-30	39/23577	0.0484817	0.205055	0.163537	Arid5b	1
GO:0021696	GO:0021696	cerebellar cortex morphogenesis	2018-01-30	40/23577	0.0496944	0.205055	0.163537	Agtpbp1	1
GO:0043030	GO:0043030	regulation of macrophage activation	2018-01-30	40/23577	0.0496944	0.205055	0.163537	Cd200	1
GO:0048873	GO:0048873	homeostasis of number of cells within a tissue	2018-01-30	40/23577	0.0496944	0.205055	0.163537	Cd7	1
GO:1904031	GO:1904031	positive regulation of cyclin-dependent protein kinase activity	2018-01-30	41/23577	0.0509057	0.206669	0.164825	Ccnd2	1
GO:0051898	GO:0051898	negative regulation of protein kinase B signaling	2018-01-30	42/23577	0.0521154	0.206669	0.164825	Xdh	1
GO:0007628	GO:0007628	adult walking behavior	2018-01-30	43/23577	0.0533237	0.206669	0.164825	Agtpbp1	1
GO:0090596	GO:0090596	sensory organ morphogenesis	2/30	295/23577	0.0539431	0.206669	0.164825	Rpl38/Agtpbp1	2
GO:0002474	GO:0002474	antigen processing and presentation of peptide antigen via MHC class I	2018-01-30	44/23577	0.0545305	0.206669	0.164825	H2-T22	1
GO:0030857	GO:0030857	negative regulation of epithelial cell differentiation	2018-01-30	44/23577	0.0545305	0.206669	0.164825	Xdh	1
GO:0090659	GO:0090659	walking behavior	2018-01-30	44/23577	0.0545305	0.206669	0.164825	Agtpbp1	1
GO:0060323	GO:0060323	head morphogenesis	2018-01-30	45/23577	0.0557357	0.206669	0.164825	Arid5b	1
GO:0060612	GO:0060612	adipose tissue development	2018-01-30	45/23577	0.0557357	0.206669	0.164825	Arid5b	1
GO:0072523	GO:0072523	purine-containing compound catabolic process	2018-01-30	45/23577	0.0557357	0.206669	0.164825	Xdh	1
GO:0007131	GO:0007131	reciprocal meiotic recombination	2018-01-30	46/23577	0.0569395	0.206669	0.164825	Mnd1	1
GO:0021772	GO:0021772	olfactory bulb development	2018-01-30	46/23577	0.0569395	0.206669	0.164825	Agtpbp1	1
GO:0035825	GO:0035825	homologous recombination	2018-01-30	46/23577	0.0569395	0.206669	0.164825	Mnd1	1
GO:0021988	GO:0021988	olfactory lobe development	2018-01-30	48/23577	0.0593427	0.213416	0.170206	Agtpbp1	1
GO:0010761	GO:0010761	fibroblast migration	2018-01-30	49/23577	0.0605421	0.213806	0.170517	Arid5b	1
GO:1902600	GO:1902600	hydrogen ion transmembrane transport	2018-01-30	49/23577	0.0605421	0.213806	0.170517	Atp5k	1
GO:0006754	GO:0006754	ATP biosynthetic process	2018-01-30	50/23577	0.0617399	0.214178	0.170813	Atp5k	1
GO:0021587	GO:0021587	cerebellum morphogenesis	2018-01-30	50/23577	0.0617399	0.214178	0.170813	Agtpbp1	1
GO:0050678	GO:0050678	regulation of epithelial cell proliferation	2/30	325/23577	0.0639885	0.218604	0.174343	Xdh/Ccnd2	2
GO:0030490	GO:0030490	maturation of SSU-rRNA	2018-01-30	52/23577	0.0641313	0.218604	0.174343	Rps28	1
GO:0021575	GO:0021575	hindbrain morphogenesis	2018-01-30	54/23577	0.0665167	0.222859	0.177737	Agtpbp1	1
GO:1903307	GO:1903307	positive regulation of regulated secretory pathway	2018-01-30	54/23577	0.0665167	0.222859	0.177737	Cadps	1
GO:0001754	GO:0001754	eye photoreceptor cell differentiation	2018-01-30	55/23577	0.0677072	0.223036	0.177877	Agtpbp1	1
GO:0007157	GO:0007157	heterophilic cell-cell adhesion via plasma membrane cell adhesion molecules	2018-01-30	55/23577	0.0677072	0.223036	0.177877	Cd200	1
GO:0048008	GO:0048008	platelet-derived growth factor receptor signaling pathway	2018-01-30	56/23577	0.0688963	0.225061	0.179493	Arid5b	1
GO:0060324	GO:0060324	face development	2018-01-30	59/23577	0.0724546	0.23275	0.185625	Arid5b	1
GO:0071479	GO:0071479	cellular response to ionizing radiation	2018-01-30	59/23577	0.0724546	0.23275	0.185625	Ccnd2	1
GO:0021695	GO:0021695	cerebellar cortex development	2018-01-30	60/23577	0.0736378	0.23275	0.185625	Agtpbp1	1
GO:0050432	GO:0050432	catecholamine secretion	2018-01-30	60/23577	0.0736378	0.23275	0.185625	Cadps	1
GO:0009206	GO:0009206	purine ribonucleoside triphosphate biosynthetic process	2018-01-30	61/23577	0.0748196	0.23275	0.185625	Atp5k	1
GO:0010171	GO:0010171	body morphogenesis	2018-01-30	61/23577	0.0748196	0.23275	0.185625	Arid5b	1
GO:0002181	GO:0002181	cytoplasmic translation	2018-01-30	62/23577	0.0759998	0.23275	0.185625	Dph7	1
GO:0009145	GO:0009145	purine nucleoside triphosphate biosynthetic process	2018-01-30	62/23577	0.0759998	0.23275	0.185625	Atp5k	1
GO:0048002	GO:0048002	antigen processing and presentation of peptide antigen	2018-01-30	63/23577	0.0771787	0.23447	0.186997	H2-T22	1
GO:0009201	GO:0009201	ribonucleoside triphosphate biosynthetic process	2018-01-30	64/23577	0.078356	0.23447	0.186997	Atp5k	1
GO:1901992	GO:1901992	positive regulation of mitotic cell cycle phase transition	2018-01-30	64/23577	0.078356	0.23447	0.186997	Ccnd2	1
GO:0030888	GO:0030888	regulation of B cell proliferation	2018-01-30	66/23577	0.0807064	0.236788	0.188845	Btla	1
GO:0042116	GO:0042116	macrophage activation	2018-01-30	66/23577	0.0807064	0.236788	0.188845	Cd200	1
GO:0042130	GO:0042130	negative regulation of T cell proliferation	2018-01-30	67/23577	0.0818794	0.236788	0.188845	Btla	1
GO:0006919	GO:0006919	activation of cysteine-type endopeptidase activity involved in apoptotic process	2018-01-30	68/23577	0.083051	0.236788	0.188845	Xdh	1
GO:0009127	GO:0009127	purine nucleoside monophosphate biosynthetic process	2018-01-30	69/23577	0.0842211	0.236788	0.188845	Atp5k	1
GO:0009168	GO:0009168	purine ribonucleoside monophosphate biosynthetic process	2018-01-30	69/23577	0.0842211	0.236788	0.188845	Atp5k	1
GO:0017158	GO:0017158	regulation of calcium ion-dependent exocytosis	2018-01-30	69/23577	0.0842211	0.236788	0.188845	Cadps	1
GO:0000079	GO:0000079	regulation of cyclin-dependent protein serine/threonine kinase activity	2018-01-30	70/23577	0.0853898	0.236788	0.188845	Ccnd2	1
GO:0006414	GO:0006414	translational elongation	2018-01-30	70/23577	0.0853898	0.236788	0.188845	Dph7	1
GO:0050673	GO:0050673	epithelial cell proliferation	2/30	388/23577	0.0869158	0.236788	0.188845	Xdh/Ccnd2	2
GO:0009156	GO:0009156	ribonucleoside monophosphate biosynthetic process	2018-01-30	72/23577	0.0877229	0.236788	0.188845	Atp5k	1
GO:0022407	GO:0022407	regulation of cell-cell adhesion	2/30	392/23577	0.0884467	0.236788	0.188845	Dennd6a/Btla	2
GO:1904029	GO:1904029	regulation of cyclin-dependent protein kinase activity	2018-01-30	73/23577	0.0888872	0.236788	0.188845	Ccnd2	1
GO:0022613	GO:0022613	ribonucleoprotein complex biogenesis	2/30	395/23577	0.0896003	0.236788	0.188845	Rpl38/Rps28	2
GO:0009142	GO:0009142	nucleoside triphosphate biosynthetic process	2018-01-30	74/23577	0.0900501	0.236788	0.188845	Atp5k	1
GO:0042273	GO:0042273	ribosomal large subunit biogenesis	2018-01-30	74/23577	0.0900501	0.236788	0.188845	Rpl38	1
GO:0016079	GO:0016079	synaptic vesicle exocytosis	2018-01-30	75/23577	0.0912116	0.236788	0.188845	Cadps	1
GO:0046530	GO:0046530	photoreceptor cell differentiation	2018-01-30	75/23577	0.0912116	0.236788	0.188845	Agtpbp1	1
GO:0051937	GO:0051937	catecholamine transport	2018-01-30	75/23577	0.0912116	0.236788	0.188845	Cadps	1
GO:0140029	GO:0140029	exocytic process	2018-01-30	75/23577	0.0912116	0.236788	0.188845	Cadps	1
GO:1901989	GO:1901989	positive regulation of cell cycle phase transition	2018-01-30	76/23577	0.0923717	0.238222	0.189989	Ccnd2	1
GO:0009124	GO:0009124	nucleoside monophosphate biosynthetic process	2018-01-30	77/23577	0.0935303	0.239633	0.191115	Atp5k	1
GO:0032945	GO:0032945	negative regulation of mononuclear cell proliferation	2018-01-30	80/23577	0.0969976	0.24531	0.195642	Btla	1
GO:0050672	GO:0050672	negative regulation of lymphocyte proliferation	2018-01-30	80/23577	0.0969976	0.24531	0.195642	Btla	1
GO:0046889	GO:0046889	positive regulation of lipid biosynthetic process	2018-01-30	83/23577	0.100452	0.25081	0.200029	Hsd17b13	1
GO:0070664	GO:0070664	negative regulation of leukocyte proliferation	2018-01-30	83/23577	0.100452	0.25081	0.200029	Btla	1
GO:0002683	GO:0002683	negative regulation of immune system process	2/30	426/23577	0.101781	0.252521	0.201393	Btla/Cd200	2
GO:0048732	GO:0048732	gland development	2/30	429/23577	0.102984	0.253899	0.202492	Arid5b/Xdh	2
GO:0007589	GO:0007589	body fluid secretion	2018-01-30	86/23577	0.103894	0.25454	0.203003	Xdh	1
GO:0015992	GO:0015992	proton transport	2018-01-30	87/23577	0.105038	0.255745	0.203964	Atp5k	1
GO:0006818	GO:0006818	hydrogen transport	2018-01-30	88/23577	0.106181	0.256528	0.204588	Atp5k	1
GO:0001570	GO:0001570	vasculogenesis	2018-01-30	89/23577	0.107323	0.256528	0.204588	Xdh	1
GO:0046634	GO:0046634	regulation of alpha-beta T cell activation	2018-01-30	89/23577	0.107323	0.256528	0.204588	Btla	1
GO:2000181	GO:2000181	negative regulation of blood vessel morphogenesis	2018-01-30	90/23577	0.108463	0.257682	0.205509	Xdh	1
GO:0048644	GO:0048644	muscle organ morphogenesis	2018-01-30	91/23577	0.109602	0.258391	0.206075	Arid5b	1
GO:0015672	GO:0015672	monovalent inorganic cation transport	2/30	448/23577	0.110695	0.258391	0.206075	Slc12a8/Atp5k	2
GO:0045921	GO:0045921	positive regulation of exocytosis	2018-01-30	92/23577	0.110739	0.258391	0.206075	Cadps	1
GO:0015844	GO:0015844	monoamine transport	2018-01-30	93/23577	0.111875	0.259497	0.206957	Cadps	1
GO:0060021	GO:0060021	palate development	2018-01-30	94/23577	0.11301	0.260587	0.207826	Arid5b	1
GO:1901343	GO:1901343	negative regulation of vasculature development	2018-01-30	97/23577	0.116405	0.266319	0.212397	Xdh	1
GO:0007156	GO:0007156	homophilic cell adhesion via plasma membrane adhesion molecules	2018-01-30	98/23577	0.117534	0.266319	0.212397	Cd200	1
GO:0021549	GO:0021549	cerebellum development	2018-01-30	98/23577	0.117534	0.266319	0.212397	Agtpbp1	1
GO:0045446	GO:0045446	endothelial cell differentiation	2018-01-30	99/23577	0.118661	0.267329	0.213203	Xdh	1
GO:0001936	GO:0001936	regulation of endothelial cell proliferation	2018-01-30	101/23577	0.120912	0.267783	0.213565	Xdh	1
GO:0019882	GO:0019882	antigen processing and presentation	2018-01-30	101/23577	0.120912	0.267783	0.213565	H2-T22	1
GO:2000379	GO:2000379	positive regulation of reactive oxygen species metabolic process	2018-01-30	101/23577	0.120912	0.267783	0.213565	Xdh	1
GO:0051345	GO:0051345	positive regulation of hydrolase activity	2/30	479/23577	0.123596	0.272162	0.217058	Dennd6a/Xdh	2
GO:0017156	GO:0017156	calcium ion regulated exocytosis	2018-01-30	104/23577	0.124278	0.272162	0.217058	Cadps	1
GO:2000045	GO:2000045	regulation of G1/S transition of mitotic cell cycle	2018-01-30	106/23577	0.126515	0.273952	0.218485	Ccnd2	1
GO:0001501	GO:0001501	skeletal system development	2/30	486/23577	0.12656	0.273952	0.218485	Arid5b/Rpl38	2
GO:0050868	GO:0050868	negative regulation of T cell activation	2018-01-30	107/23577	0.127632	0.273952	0.218485	Btla	1
GO:0042752	GO:0042752	regulation of circadian rhythm	2018-01-30	108/23577	0.128747	0.273952	0.218485	Arntl2	1
GO:0008585	GO:0008585	female gonad development	2018-01-30	109/23577	0.129861	0.273952	0.218485	Arid5b	1
GO:0045727	GO:0045727	positive regulation of translation	2018-01-30	109/23577	0.129861	0.273952	0.218485	Paip1	1
GO:0003158	GO:0003158	endothelium development	2018-01-30	110/23577	0.130973	0.273952	0.218485	Xdh	1
GO:0022037	GO:0022037	metencephalon development	2018-01-30	110/23577	0.130973	0.273952	0.218485	Agtpbp1	1
GO:0007498	GO:0007498	mesoderm development	2018-01-30	111/23577	0.132084	0.273952	0.218485	Rpl38	1
GO:0043280	GO:0043280	positive regulation of cysteine-type endopeptidase activity involved in apoptotic process	2018-01-30	111/23577	0.132084	0.273952	0.218485	Xdh	1
GO:0046545	GO:0046545	development of primary female sexual characteristics	2018-01-30	112/23577	0.133193	0.274428	0.218865	Arid5b	1
GO:0007127	GO:0007127	meiosis I	2018-01-30	113/23577	0.134302	0.274428	0.218865	Mnd1	1
GO:0042100	GO:0042100	B cell proliferation	2018-01-30	114/23577	0.135409	0.274428	0.218865	Btla	1
GO:1901136	GO:1901136	carbohydrate derivative catabolic process	2018-01-30	114/23577	0.135409	0.274428	0.218865	Manba	1
GO:0001935	GO:0001935	endothelial cell proliferation	2018-01-30	115/23577	0.136514	0.274428	0.218865	Xdh	1
GO:1903038	GO:1903038	negative regulation of leukocyte cell-cell adhesion	2018-01-30	115/23577	0.136514	0.274428	0.218865	Btla	1
GO:0008584	GO:0008584	male gonad development	2018-01-30	117/23577	0.138721	0.275429	0.219663	Arid5b	1
GO:0046546	GO:0046546	development of primary male sexual characteristics	2018-01-30	118/23577	0.139822	0.275429	0.219663	Arid5b	1
GO:1902806	GO:1902806	regulation of cell cycle G1/S phase transition	2018-01-30	118/23577	0.139822	0.275429	0.219663	Ccnd2	1
GO:1903305	GO:1903305	regulation of regulated secretory pathway	2018-01-30	118/23577	0.139822	0.275429	0.219663	Cadps	1
GO:0099504	GO:0099504	synaptic vesicle cycle	2018-01-30	121/23577	0.143118	0.280512	0.223716	Cadps	1
GO:2001056	GO:2001056	positive regulation of cysteine-type endopeptidase activity	2018-01-30	122/23577	0.144214	0.281253	0.224308	Xdh	1
GO:0007613	GO:0007613	memory	2018-01-30	125/23577	0.147494	0.282741	0.225494	Ccnd2	1
GO:0050905	GO:0050905	neuromuscular process	2018-01-30	125/23577	0.147494	0.282741	0.225494	Agtpbp1	1
GO:0034250	GO:0034250	positive regulation of cellular amide metabolic process	2018-01-30	126/23577	0.148584	0.282741	0.225494	Paip1	1
GO:0010212	GO:0010212	response to ionizing radiation	2018-01-30	127/23577	0.149674	0.282741	0.225494	Ccnd2	1
GO:0007269	GO:0007269	neurotransmitter secretion	2018-01-30	128/23577	0.150761	0.282741	0.225494	Cadps	1
GO:0099643	GO:0099643	signal release from synapse	2018-01-30	128/23577	0.150761	0.282741	0.225494	Cadps	1
GO:0048489	GO:0048489	synaptic vesicle transport	2018-01-30	129/23577	0.151848	0.282741	0.225494	Cadps	1
GO:0090288	GO:0090288	negative regulation of cellular response to growth factor stimulus	2018-01-30	129/23577	0.151848	0.282741	0.225494	Xdh	1
GO:0097480	GO:0097480	establishment of synaptic vesicle localization	2018-01-30	129/23577	0.151848	0.282741	0.225494	Cadps	1
GO:0007565	GO:0007565	female pregnancy	2018-01-30	130/23577	0.152933	0.282741	0.225494	Psg17	1
GO:0099003	GO:0099003	vesicle-mediated transport in synapse	2018-01-30	130/23577	0.152933	0.282741	0.225494	Cadps	1
GO:0035270	GO:0035270	endocrine system development	2018-01-30	133/23577	0.15618	0.282741	0.225494	Arid5b	1
GO:0042471	GO:0042471	ear morphogenesis	2018-01-30	133/23577	0.15618	0.282741	0.225494	Rpl38	1
GO:0010950	GO:0010950	positive regulation of endopeptidase activity	2018-01-30	134/23577	0.15726	0.282741	0.225494	Xdh	1
GO:0050680	GO:0050680	negative regulation of epithelial cell proliferation	2018-01-30	134/23577	0.15726	0.282741	0.225494	Xdh	1
GO:0071478	GO:0071478	cellular response to radiation	2018-01-30	135/23577	0.158339	0.282741	0.225494	Ccnd2	1
GO:0009791	GO:0009791	post-embryonic development	2018-01-30	136/23577	0.159416	0.282741	0.225494	Arid5b	1
GO:0030879	GO:0030879	mammary gland development	2018-01-30	136/23577	0.159416	0.282741	0.225494	Xdh	1
GO:0097479	GO:0097479	synaptic vesicle localization	2018-01-30	136/23577	0.159416	0.282741	0.225494	Cadps	1
GO:0099531	GO:0099531	presynaptic process involved in chemical synaptic transmission	2018-01-30	136/23577	0.159416	0.282741	0.225494	Cadps	1
GO:0030856	GO:0030856	regulation of epithelial cell differentiation	2018-01-30	137/23577	0.160492	0.282741	0.225494	Xdh	1
GO:0051250	GO:0051250	negative regulation of lymphocyte activation	2018-01-30	138/23577	0.161566	0.282741	0.225494	Btla	1
GO:0051896	GO:0051896	regulation of protein kinase B signaling	2018-01-30	138/23577	0.161566	0.282741	0.225494	Xdh	1
GO:0046631	GO:0046631	alpha-beta T cell activation	2018-01-30	139/23577	0.162639	0.283354	0.225983	Btla	1
GO:0010952	GO:0010952	positive regulation of peptidase activity	2018-01-30	141/23577	0.164781	0.285816	0.227946	Xdh	1
GO:0045834	GO:0045834	positive regulation of lipid metabolic process	2018-01-30	143/23577	0.166918	0.288247	0.229885	Hsd17b13	1
GO:0046660	GO:0046660	female sex differentiation	2018-01-30	145/23577	0.16905	0.290648	0.2318	Arid5b	1
GO:0045931	GO:0045931	positive regulation of mitotic cell cycle	2018-01-30	147/23577	0.171177	0.292813	0.233527	Ccnd2	1
GO:0032874	GO:0032874	positive regulation of stress-activated MAPK cascade	2018-01-30	148/23577	0.172238	0.292813	0.233527	Xdh	1
GO:0046661	GO:0046661	male sex differentiation	2018-01-30	149/23577	0.173298	0.292813	0.233527	Arid5b	1
GO:0070304	GO:0070304	positive regulation of stress-activated protein kinase signaling cascade	2018-01-30	149/23577	0.173298	0.292813	0.233527	Xdh	1
GO:0046890	GO:0046890	regulation of lipid biosynthetic process	2018-01-30	153/23577	0.177524	0.298667	0.238196	Hsd17b13	1
GO:0044706	GO:0044706	multi-multicellular organism process	2018-01-30	157/23577	0.18173	0.303598	0.242128	Psg17	1
GO:0030902	GO:0030902	hindbrain development	2018-01-30	158/23577	0.182778	0.303598	0.242128	Agtpbp1	1
GO:0060041	GO:0060041	retina development in camera-type eye	2018-01-30	158/23577	0.182778	0.303598	0.242128	Agtpbp1	1
GO:0042129	GO:0042129	regulation of T cell proliferation	2018-01-30	163/23577	0.188	0.310953	0.247994	Btla	1
GO:0098742	GO:0098742	cell-cell adhesion via plasma-membrane adhesion molecules	2018-01-30	164/23577	0.18904	0.31136	0.248319	Cd200	1
GO:0022408	GO:0022408	negative regulation of cell-cell adhesion	2018-01-30	165/23577	0.190079	0.311761	0.248639	Btla	1
GO:0043491	GO:0043491	protein kinase B signaling	2018-01-30	166/23577	0.191117	0.312158	0.248955	Xdh	1
GO:0000082	GO:0000082	G1/S transition of mitotic cell cycle	2018-01-30	170/23577	0.195255	0.317594	0.25329	Ccnd2	1
GO:0048592	GO:0048592	eye morphogenesis	2018-01-30	172/23577	0.197317	0.319621	0.254907	Agtpbp1	1
GO:0006836	GO:0006836	neurotransmitter transport	2018-01-30	175/23577	0.2004	0.323278	0.257824	Cadps	1
GO:0050679	GO:0050679	positive regulation of epithelial cell proliferation	2018-01-30	176/23577	0.201425	0.3236	0.258081	Ccnd2	1
GO:0140013	GO:0140013	meiotic nuclear division	2018-01-30	177/23577	0.202448	0.323918	0.258334	Mnd1	1
GO:0006364	GO:0006364	rRNA processing	2018-01-30	178/23577	0.203471	0.32423	0.258583	Rps28	1
GO:0002274	GO:0002274	myeloid leukocyte activation	2018-01-30	179/23577	0.204492	0.324538	0.258829	Cd200	1
GO:2000377	GO:2000377	regulation of reactive oxygen species metabolic process	2018-01-30	180/23577	0.205512	0.324842	0.259071	Xdh	1
GO:0017157	GO:0017157	regulation of exocytosis	2018-01-30	181/23577	0.206531	0.325141	0.25931	Cadps	1
GO:0044843	GO:0044843	cell cycle G1/S phase transition	2018-01-30	182/23577	0.207548	0.325436	0.259545	Ccnd2	1
GO:0045055	GO:0045055	regulated exocytosis	2018-01-30	183/23577	0.208564	0.325726	0.259776	Cadps	1
GO:0006302	GO:0006302	double-strand break repair	2018-01-30	184/23577	0.209579	0.326012	0.260005	Mnd1	1
GO:0007623	GO:0007623	circadian rhythm	2018-01-30	188/23577	0.213627	0.330994	0.263978	Arntl2	1
GO:1903046	GO:1903046	meiotic cell cycle process	2018-01-30	189/23577	0.214635	0.331248	0.26418	Mnd1	1
GO:0051650	GO:0051650	establishment of vesicle localization	2018-01-30	195/23577	0.220661	0.339212	0.270532	Cadps	1
GO:0042098	GO:0042098	T cell proliferation	2018-01-30	197/23577	0.222659	0.340947	0.271916	Btla	1
GO:0043281	GO:0043281	regulation of cysteine-type endopeptidase activity involved in apoptotic process	2018-01-30	198/23577	0.223657	0.341142	0.272071	Xdh	1
GO:0035264	GO:0035264	multicellular organism growth	2018-01-30	206/23577	0.231592	0.349988	0.279126	Arid5b	1
GO:0008406	GO:0008406	gonad development	2018-01-30	207/23577	0.232578	0.349988	0.279126	Arid5b	1
GO:0016072	GO:0016072	rRNA metabolic process	2018-01-30	207/23577	0.232578	0.349988	0.279126	Rps28	1
GO:0032872	GO:0032872	regulation of stress-activated MAPK cascade	2018-01-30	208/23577	0.233564	0.349988	0.279126	Xdh	1
GO:0070302	GO:0070302	regulation of stress-activated protein kinase signaling cascade	2018-01-30	209/23577	0.234547	0.349988	0.279126	Xdh	1
GO:0043547	GO:0043547	positive regulation of GTPase activity	2018-01-30	210/23577	0.23553	0.349988	0.279126	Dennd6a	1
GO:0045137	GO:0045137	development of primary sexual characteristics	2018-01-30	211/23577	0.236512	0.349988	0.279126	Arid5b	1
GO:0015850	GO:0015850	organic hydroxy compound transport	2018-01-30	212/23577	0.237492	0.349988	0.279126	Cadps	1
GO:0051648	GO:0051648	vesicle localization	2018-01-30	212/23577	0.237492	0.349988	0.279126	Cadps	1
GO:0001894	GO:0001894	tissue homeostasis	2018-01-30	213/23577	0.238471	0.350115	0.279227	Cd7	1
GO:0046034	GO:0046034	ATP metabolic process	2018-01-30	215/23577	0.240425	0.351667	0.280465	Atp5k	1
GO:0021953	GO:0021953	central nervous system neuron differentiation	2018-01-30	216/23577	0.241401	0.351781	0.280556	Agtpbp1	1
GO:0050670	GO:0050670	regulation of lymphocyte proliferation	2018-01-30	217/23577	0.242375	0.351892	0.280645	Btla	1
GO:0022409	GO:0022409	positive regulation of cell-cell adhesion	2018-01-30	219/23577	0.24432	0.352108	0.280816	Dennd6a	1
GO:0032944	GO:0032944	regulation of mononuclear cell proliferation	2018-01-30	219/23577	0.24432	0.352108	0.280816	Btla	1
GO:0051091	GO:0051091	positive regulation of DNA binding transcription factor activity	2018-01-30	222/23577	0.247228	0.354994	0.283118	Arid5b	1
GO:0006813	GO:0006813	potassium ion transport	2018-01-30	224/23577	0.24916	0.355409	0.283449	Slc12a8	1
GO:0090068	GO:0090068	positive regulation of cell cycle process	2018-01-30	225/23577	0.250125	0.355409	0.283449	Ccnd2	1
GO:0045444	GO:0045444	fat cell differentiation	2018-01-30	227/23577	0.25205	0.355409	0.283449	Arid5b	1
GO:0070663	GO:0070663	regulation of leukocyte proliferation	2018-01-30	227/23577	0.25205	0.355409	0.283449	Btla	1
GO:2000116	GO:2000116	regulation of cysteine-type endopeptidase activity	2018-01-30	227/23577	0.25205	0.355409	0.283449	Xdh	1
GO:0010038	GO:0010038	response to metal ion	2018-01-30	230/23577	0.25493	0.356902	0.28464	Xdh	1
GO:0043583	GO:0043583	ear development	2018-01-30	230/23577	0.25493	0.356902	0.28464	Rpl38	1
GO:0006310	GO:0006310	DNA recombination	2018-01-30	232/23577	0.256843	0.358301	0.285756	Mnd1	1
GO:0051403	GO:0051403	stress-activated MAPK cascade	2018-01-30	233/23577	0.257798	0.358358	0.285801	Xdh	1
GO:0021537	GO:0021537	telencephalon development	2018-01-30	235/23577	0.259705	0.359733	0.286897	Agtpbp1	1
GO:0009152	GO:0009152	purine ribonucleotide biosynthetic process	2018-01-30	239/23577	0.263504	0.36029	0.287342	Atp5k	1
GO:0009205	GO:0009205	purine ribonucleoside triphosphate metabolic process	2018-01-30	240/23577	0.26445	0.36029	0.287342	Atp5k	1
GO:0048705	GO:0048705	skeletal system morphogenesis	2018-01-30	240/23577	0.26445	0.36029	0.287342	Arid5b	1
GO:1901990	GO:1901990	regulation of mitotic cell cycle phase transition	2018-01-30	240/23577	0.26445	0.36029	0.287342	Ccnd2	1
GO:0009167	GO:0009167	purine ribonucleoside monophosphate metabolic process	2018-01-30	241/23577	0.265396	0.36029	0.287342	Atp5k	1
GO:0009126	GO:0009126	purine nucleoside monophosphate metabolic process	2018-01-30	242/23577	0.26634	0.36029	0.287342	Atp5k	1
GO:0009161	GO:0009161	ribonucleoside monophosphate metabolic process	2018-01-30	244/23577	0.268226	0.36029	0.287342	Atp5k	1
GO:0009199	GO:0009199	ribonucleoside triphosphate metabolic process	2018-01-30	244/23577	0.268226	0.36029	0.287342	Atp5k	1
GO:0009260	GO:0009260	ribonucleotide biosynthetic process	2018-01-30	246/23577	0.270106	0.36029	0.287342	Atp5k	1
GO:0006164	GO:0006164	purine nucleotide biosynthetic process	2018-01-30	248/23577	0.271982	0.36029	0.287342	Atp5k	1
GO:0009144	GO:0009144	purine nucleoside triphosphate metabolic process	2018-01-30	248/23577	0.271982	0.36029	0.287342	Atp5k	1
GO:0046390	GO:0046390	ribose phosphate biosynthetic process	2018-01-30	249/23577	0.272918	0.36029	0.287342	Atp5k	1
GO:0061448	GO:0061448	connective tissue development	2018-01-30	249/23577	0.272918	0.36029	0.287342	Arid5b	1
GO:0090287	GO:0090287	regulation of cellular response to growth factor stimulus	2018-01-30	251/23577	0.274787	0.36029	0.287342	Xdh	1
GO:0009123	GO:0009123	nucleoside monophosphate metabolic process	2018-01-30	252/23577	0.27572	0.36029	0.287342	Atp5k	1
GO:0007162	GO:0007162	negative regulation of cell adhesion	2018-01-30	253/23577	0.276651	0.36029	0.287342	Btla	1
GO:0072522	GO:0072522	purine-containing compound biosynthetic process	2018-01-30	253/23577	0.276651	0.36029	0.287342	Atp5k	1
GO:0072593	GO:0072593	reactive oxygen species metabolic process	2018-01-30	253/23577	0.276651	0.36029	0.287342	Xdh	1
GO:0050864	GO:0050864	regulation of B cell activation	2018-01-30	255/23577	0.278511	0.361511	0.288316	Btla	1
GO:0007605	GO:0007605	sensory perception of sound	2018-01-30	257/23577	0.280366	0.362718	0.289278	Rpl38	1
GO:0008037	GO:0008037	cell recognition	2018-01-30	258/23577	0.281292	0.362718	0.289279	Cd200	1
GO:0071214	GO:0071214	cellular response to abiotic stimulus	2018-01-30	262/23577	0.284983	0.363888	0.290211	Ccnd2	1
GO:0104004	GO:0104004	cellular response to environmental stimulus	2018-01-30	262/23577	0.284983	0.363888	0.290211	Ccnd2	1
GO:1901987	GO:1901987	regulation of cell cycle phase transition	2018-01-30	262/23577	0.284983	0.363888	0.290211	Ccnd2	1
GO:0007611	GO:0007611	learning or memory	2018-01-30	265/23577	0.28774	0.365029	0.291122	Ccnd2	1
GO:0009141	GO:0009141	nucleoside triphosphate metabolic process	2018-01-30	265/23577	0.28774	0.365029	0.291122	Atp5k	1
GO:0031098	GO:0031098	stress-activated protein kinase signaling cascade	2018-01-30	268/23577	0.290486	0.367295	0.292928	Xdh	1
GO:0001822	GO:0001822	kidney development	2018-01-30	269/23577	0.2914	0.367295	0.292928	Arid5b	1
GO:1901342	GO:1901342	regulation of vasculature development	2018-01-30	271/23577	0.293223	0.368408	0.293816	Xdh	1
GO:0052548	GO:0052548	regulation of endopeptidase activity	2018-01-30	276/23577	0.29776	0.372914	0.29741	Xdh	1
GO:0007548	GO:0007548	sex differentiation	2018-01-30	280/23577	0.30137	0.376082	0.299936	Arid5b	1
GO:0043087	GO:0043087	regulation of GTPase activity	2018-01-30	281/23577	0.30227	0.376082	0.299936	Dennd6a	1
GO:0006936	GO:0006936	muscle contraction	2018-01-30	282/23577	0.303168	0.376082	0.299936	Tpm3	1
GO:0050954	GO:0050954	sensory perception of mechanical stimulus	2018-01-30	284/23577	0.304962	0.376948	0.300627	Rpl38	1
GO:0002768	GO:0002768	immune response-regulating cell surface receptor signaling pathway	2018-01-30	285/23577	0.305857	0.376948	0.300627	Btla	1
GO:0050863	GO:0050863	regulation of T cell activation	2018-01-30	286/23577	0.306751	0.376948	0.300627	Btla	1
GO:0072001	GO:0072001	renal system development	2018-01-30	290/23577	0.310316	0.378762	0.302074	Arid5b	1
GO:0071902	GO:0071902	positive regulation of protein serine/threonine kinase activity	2018-01-30	291/23577	0.311205	0.378762	0.302074	Ccnd2	1
GO:0009165	GO:0009165	nucleotide biosynthetic process	2018-01-30	292/23577	0.312092	0.378762	0.302074	Atp5k	1
GO:0016050	GO:0016050	vesicle organization	2018-01-30	292/23577	0.312092	0.378762	0.302074	Cadps	1
GO:0050890	GO:0050890	cognition	2018-01-30	296/23577	0.31563	0.381651	0.304378	Ccnd2	1
GO:0045862	GO:0045862	positive regulation of proteolysis	2018-01-30	297/23577	0.316512	0.381651	0.304378	Xdh	1
GO:1901293	GO:1901293	nucleoside phosphate biosynthetic process	2018-01-30	298/23577	0.317393	0.381651	0.304378	Atp5k	1
GO:1903037	GO:1903037	regulation of leukocyte cell-cell adhesion	2018-01-30	301/23577	0.320029	0.382902	0.305375	Btla	1
GO:0046651	GO:0046651	lymphocyte proliferation	2018-01-30	303/23577	0.321781	0.382902	0.305375	Btla	1
GO:0048872	GO:0048872	homeostasis of number of cells	2018-01-30	303/23577	0.321781	0.382902	0.305375	Cd7	1
GO:0032943	GO:0032943	mononuclear cell proliferation	2018-01-30	305/23577	0.323528	0.382902	0.305375	Btla	1
GO:0006887	GO:0006887	exocytosis	2018-01-30	306/23577	0.3244	0.382902	0.305375	Cadps	1
GO:0019216	GO:0019216	regulation of lipid metabolic process	2018-01-30	306/23577	0.3244	0.382902	0.305375	Hsd17b13	1
GO:0048511	GO:0048511	rhythmic process	2018-01-30	307/23577	0.325271	0.382902	0.305375	Arntl2	1
GO:0034470	GO:0034470	ncRNA processing	2018-01-30	310/23577	0.327877	0.383535	0.30588	Rps28	1
GO:1990823	GO:1990823	response to leukemia inhibitory factor	2018-01-30	311/23577	0.328744	0.383535	0.30588	Arid5b	1
GO:1990830	GO:1990830	cellular response to leukemia inhibitory factor	2018-01-30	311/23577	0.328744	0.383535	0.30588	Arid5b	1
GO:0048562	GO:0048562	embryonic organ morphogenesis	2018-01-30	314/23577	0.331337	0.385413	0.307378	Rpl38	1
GO:0070661	GO:0070661	leukocyte proliferation	2018-01-30	318/23577	0.33478	0.388266	0.309653	Btla	1
GO:0009100	GO:0009100	glycoprotein metabolic process	2018-01-30	330/23577	0.345006	0.395841	0.315695	Manba	1
GO:0007159	GO:0007159	leukocyte cell-cell adhesion	2018-01-30	331/23577	0.345851	0.395841	0.315695	Btla	1
GO:0050878	GO:0050878	regulation of body fluid levels	2018-01-30	331/23577	0.345851	0.395841	0.315695	Xdh	1
GO:0001655	GO:0001655	urogenital system development	2018-01-30	332/23577	0.346695	0.395841	0.315695	Arid5b	1
GO:0043010	GO:0043010	camera-type eye development	2018-01-30	333/23577	0.347539	0.395841	0.315695	Agtpbp1	1
GO:0051321	GO:0051321	meiotic cell cycle	2018-01-30	333/23577	0.347539	0.395841	0.315695	Mnd1	1
GO:0044772	GO:0044772	mitotic cell cycle phase transition	2018-01-30	334/23577	0.348381	0.395841	0.315695	Ccnd2	1
GO:0045787	GO:0045787	positive regulation of cell cycle	2018-01-30	338/23577	0.351739	0.398502	0.317817	Ccnd2	1
GO:0044270	GO:0044270	cellular nitrogen compound catabolic process	2018-01-30	341/23577	0.354246	0.399975	0.318992	Xdh	1
GO:0048871	GO:0048871	multicellular organismal homeostasis	2018-01-30	342/23577	0.35508	0.399975	0.318992	Cd7	1
GO:0001667	GO:0001667	ameboidal-type cell migration	2018-01-30	346/23577	0.358404	0.401195	0.319965	Arid5b	1
GO:0007015	GO:0007015	actin filament organization	2018-01-30	347/23577	0.359233	0.401195	0.319965	Tpm3	1
GO:0046700	GO:0046700	heterocycle catabolic process	2018-01-30	347/23577	0.359233	0.401195	0.319965	Xdh	1
GO:0060249	GO:0060249	anatomical structure homeostasis	2018-01-30	351/23577	0.362537	0.403734	0.32199	Cd7	1
GO:0019439	GO:0019439	aromatic compound catabolic process	2018-01-30	358/23577	0.368279	0.407812	0.325242	Xdh	1
GO:0051090	GO:0051090	regulation of DNA binding transcription factor activity	2018-01-30	358/23577	0.368279	0.407812	0.325242	Arid5b	1
GO:0044770	GO:0044770	cell cycle phase transition	2018-01-30	361/23577	0.370724	0.409363	0.326479	Ccnd2	1
GO:0030900	GO:0030900	forebrain development	2018-01-30	367/23577	0.375588	0.413569	0.329834	Agtpbp1	1
GO:0052547	GO:0052547	regulation of peptidase activity	2018-01-30	369/23577	0.377201	0.414182	0.330322	Xdh	1
GO:0003012	GO:0003012	muscle system process	2018-01-30	371/23577	0.37881	0.414787	0.330805	Tpm3	1
GO:0045785	GO:0045785	positive regulation of cell adhesion	2018-01-30	375/23577	0.382017	0.417132	0.332675	Dennd6a	1
GO:0001654	GO:0001654	eye development	2018-01-30	382/23577	0.387589	0.420872	0.335658	Agtpbp1	1
GO:0009314	GO:0009314	response to radiation	2018-01-30	382/23577	0.387589	0.420872	0.335658	Ccnd2	1
GO:1901361	GO:1901361	organic cyclic compound catabolic process	2018-01-30	386/23577	0.390751	0.423134	0.337462	Xdh	1
GO:0000280	GO:0000280	nuclear division	2018-01-30	389/23577	0.393113	0.424519	0.338566	Mnd1	1
GO:0042113	GO:0042113	B cell activation	2018-01-30	392/23577	0.395465	0.425886	0.339657	Btla	1
GO:0001503	GO:0001503	ossification	2018-01-30	395/23577	0.397809	0.427236	0.340734	Rpl38	1
GO:0007517	GO:0007517	muscle organ development	2018-01-30	397/23577	0.399367	0.427737	0.341133	Arid5b	1
GO:0002764	GO:0002764	immune response-regulating signaling pathway	2018-01-30	400/23577	0.401696	0.427894	0.341258	Btla	1
GO:0051656	GO:0051656	establishment of organelle localization	2018-01-30	400/23577	0.401696	0.427894	0.341258	Cadps	1
GO:0001933	GO:0001933	negative regulation of protein phosphorylation	2018-01-30	409/23577	0.408631	0.433739	0.34592	Xdh	1
GO:0071900	GO:0071900	regulation of protein serine/threonine kinase activity	2018-01-30	410/23577	0.409397	0.433739	0.34592	Ccnd2	1
GO:0045860	GO:0045860	positive regulation of protein kinase activity	2018-01-30	420/23577	0.417002	0.440606	0.351396	Ccnd2	1
GO:1903532	GO:1903532	positive regulation of secretion by cell	2018-01-30	422/23577	0.418512	0.441012	0.35172	Cadps	1
GO:0034660	GO:0034660	ncRNA metabolic process	2018-01-30	427/23577	0.422269	0.443779	0.353927	Rps28	1
GO:0006281	GO:0006281	DNA repair	2018-01-30	432/23577	0.426003	0.445315	0.355152	Mnd1	1
GO:0010035	GO:0010035	response to inorganic substance	2018-01-30	432/23577	0.426003	0.445315	0.355152	Xdh	1
GO:0048285	GO:0048285	organelle fission	2018-01-30	438/23577	0.430453	0.44758	0.356958	Mnd1	1
GO:0048608	GO:0048608	reproductive structure development	2018-01-30	438/23577	0.430453	0.44758	0.356958	Arid5b	1
GO:0061458	GO:0061458	reproductive system development	2018-01-30	442/23577	0.433401	0.449453	0.358452	Arid5b	1
GO:0023061	GO:0023061	signal release	2018-01-30	449/23577	0.438525	0.453567	0.361733	Cadps	1
GO:0042326	GO:0042326	negative regulation of phosphorylation	2018-01-30	451/23577	0.439981	0.453875	0.361979	Xdh	1
GO:0051047	GO:0051047	positive regulation of secretion	2018-01-30	453/23577	0.441433	0.454178	0.36222	Cadps	1
GO:0033674	GO:0033674	positive regulation of kinase activity	2018-01-30	456/23577	0.443604	0.455217	0.363049	Ccnd2	1
GO:0043410	GO:0043410	positive regulation of MAPK cascade	2018-01-30	471/23577	0.454339	0.464527	0.370474	Xdh	1
GO:0009150	GO:0009150	purine ribonucleotide metabolic process	2018-01-30	472/23577	0.455047	0.464527	0.370474	Atp5k	1
GO:0042110	GO:0042110	T cell activation	2018-01-30	476/23577	0.457872	0.465704	0.371413	Btla	1
GO:0090407	GO:0090407	organophosphate biosynthetic process	2018-01-30	477/23577	0.458576	0.465704	0.371413	Atp5k	1
GO:0009259	GO:0009259	ribonucleotide metabolic process	2018-01-30	480/23577	0.460683	0.46614	0.37176	Atp5k	1
GO:0048568	GO:0048568	embryonic organ development	2018-01-30	481/23577	0.461383	0.46614	0.37176	Rpl38	1
GO:0006163	GO:0006163	purine nucleotide metabolic process	2018-01-30	485/23577	0.464177	0.466557	0.372093	Atp5k	1
GO:0060627	GO:0060627	regulation of vesicle-mediated transport	2018-01-30	485/23577	0.464177	0.466557	0.372093	Cadps	1
GO:0019693	GO:0019693	ribose phosphate metabolic process	2018-01-30	492/23577	0.469031	0.470231	0.375023	Atp5k	1
GO:0007346	GO:0007346	regulation of mitotic cell cycle	2018-01-30	499/23577	0.473843	0.473843	0.377904	Ccnd2	1

## Sheet: CC
ID	Description	GeneRatio	BgRatio	pvalue	p.adjust	qvalue	geneID	Count
GO:0005753	GO:0005753	mitochondrial proton-transporting ATP synthase complex	2/29	18/23466	0.000222873	0.00994848	0.00698139	Usmg5/Atp5k	2
GO:0045259	GO:0045259	proton-transporting ATP synthase complex	2/29	20/23466	0.000276347	0.00994848	0.00698139	Usmg5/Atp5k	2
GO:0033291	GO:0033291	eukaryotic 80S initiation complex	2018-01-29	1/23466	0.00123583	0.0265622	0.0186402	Rpl38	1
GO:0016469	GO:0016469	proton-transporting two-sector ATPase complex	2/29	46/23466	0.00147568	0.0265622	0.0186402	Usmg5/Atp5k	2
GO:0070992	GO:0070992	translation initiation complex	2018-01-29	2/23466	0.00247019	0.0355707	0.0249619	Rpl38	1
GO:0097129	GO:0097129	cyclin D2-CDK4 complex	2018-01-29	3/23466	0.00370307	0.0444368	0.0311837	Ccnd2	1
GO:0005862	GO:0005862	muscle thin filament tropomyosin	2018-01-29	4/23466	0.00493448	0.0507547	0.0356173	Tpm3	1
GO:0022626	GO:0022626	cytosolic ribosome	2/29	116/23466	0.00901502	0.0733186	0.0514516	Rpl38/Rps28	2
GO:0098800	GO:0098800	inner mitochondrial membrane protein complex	2/29	117/23466	0.00916482	0.0733186	0.0514516	Usmg5/Atp5k	2
GO:0098798	GO:0098798	mitochondrial protein complex	2/29	141/23466	0.0130887	0.0884507	0.0620707	Usmg5/Atp5k	2
GO:0000276	GO:0000276	mitochondrial proton-transporting ATP synthase complex, coupling factor F(o)	2018-01-29	11/23466	0.0135133	0.0884507	0.0620707	Atp5k	1
GO:0045263	GO:0045263	proton-transporting ATP synthase complex, coupling factor F(o)	2018-01-29	13/23466	0.0159513	0.0957075	0.0671632	Atp5k	1
GO:0031045	GO:0031045	dense core granule	2018-01-29	18/23466	0.0220207	0.112282	0.0787945	Cadps	1
GO:0044391	GO:0044391	ribosomal subunit	2/29	191/23466	0.023166	0.112282	0.0787945	Rpl38/Rps28	2
GO:0044455	GO:0044455	mitochondrial membrane part	2/29	192/23466	0.0233921	0.112282	0.0787945	Usmg5/Atp5k	2
GO:0033177	GO:0033177	proton-transporting two-sector ATPase complex, proton-transporting domain	2018-01-29	22/23466	0.0268502	0.120826	0.0847902	Atp5k	1
GO:0005865	GO:0005865	striated muscle thin filament	2018-01-29	25/23466	0.0304572	0.122585	0.0860245	Tpm3	1
GO:0005840	GO:0005840	ribosome	2/29	230/23466	0.0326445	0.122585	0.0860245	Rpl38/Rps28	2
GO:0002102	GO:0002102	podosome	2018-01-29	27/23466	0.0328547	0.122585	0.0860245	Tpm3	1
GO:0036379	GO:0036379	myofilament	2018-01-29	28/23466	0.0340513	0.122585	0.0860245	Tpm3	1
GO:0044445	GO:0044445	cytosolic part	2/29	248/23466	0.0374534	0.128412	0.0901135	Rpl38/Rps28	2
GO:0032154	GO:0032154	cleavage furrow	2018-01-29	37/23466	0.0447567	0.140108	0.0983213	Tpm3	1
GO:0097610	GO:0097610	cell surface furrow	2018-01-29	37/23466	0.0447567	0.140108	0.0983213	Tpm3	1
GO:0031941	GO:0031941	filamentous actin	2018-01-29	41/23466	0.0494777	0.14533	0.101986	Tpm3	1
GO:0000307	GO:0000307	cyclin-dependent protein kinase holoenzyme complex	2018-01-29	44/23466	0.0530037	0.14533	0.101986	Ccnd2	1
GO:0022627	GO:0022627	cytosolic small ribosomal subunit	2018-01-29	44/23466	0.0530037	0.14533	0.101986	Rps28	1
GO:0032153	GO:0032153	cell division site	2018-01-29	47/23466	0.0565171	0.14533	0.101986	Tpm3	1
GO:0032155	GO:0032155	cell division site part	2018-01-29	47/23466	0.0565171	0.14533	0.101986	Tpm3	1
GO:0016529	GO:0016529	sarcoplasmic reticulum	2018-01-29	63/23466	0.0750436	0.180157	0.126426	Xdh	1
GO:0022625	GO:0022625	cytosolic large ribosomal subunit	2018-01-29	65/23466	0.0773345	0.180157	0.126426	Rpl38	1
GO:0005811	GO:0005811	lipid droplet	2018-01-29	68/23466	0.0807607	0.180157	0.126426	Hsd17b13	1
GO:0016528	GO:0016528	sarcoplasm	2018-01-29	72/23466	0.0853098	0.180157	0.126426	Xdh	1
GO:0015935	GO:0015935	small ribosomal subunit	2018-01-29	73/23466	0.0864437	0.180157	0.126426	Rps28	1
GO:0001725	GO:0001725	stress fiber	2018-01-29	74/23466	0.0875762	0.180157	0.126426	Tpm3	1
GO:0097517	GO:0097517	contractile actin filament bundle	2018-01-29	74/23466	0.0875762	0.180157	0.126426	Tpm3	1
GO:0005743	GO:0005743	mitochondrial inner membrane	2/29	412/23466	0.0915483	0.183097	0.128489	Usmg5/Atp5k	2
GO:1902554	GO:1902554	serine/threonine protein kinase complex	2018-01-29	80/23466	0.094343	0.183586	0.128832	Ccnd2	1
GO:0032432	GO:0032432	actin filament bundle	2018-01-29	83/23466	0.0977081	0.184514	0.129483	Tpm3	1
GO:0042641	GO:0042641	actomyosin	2018-01-29	85/23466	0.0999449	0.184514	0.129483	Tpm3	1
GO:0019866	GO:0019866	organelle inner membrane	2/29	453/23466	0.107373	0.192924	0.135385	Usmg5/Atp5k	2
GO:0030863	GO:0030863	cortical cytoskeleton	2018-01-29	96/23466	0.112152	0.192924	0.135385	Tpm3	1
GO:0005912	GO:0005912	adherens junction	2/29	466/23466	0.112539	0.192924	0.135385	Rpl38/Cd200	2
GO:0005913	GO:0005913	cell-cell adherens junction	2018-01-29	100/23466	0.116551	0.194706	0.136636	Cd200	1
GO:0070161	GO:0070161	anchoring junction	2/29	482/23466	0.118987	0.194706	0.136636	Rpl38/Cd200	2
GO:0005884	GO:0005884	actin filament	2018-01-29	108/23466	0.125286	0.197799	0.138806	Tpm3	1
GO:1902911	GO:1902911	protein kinase complex	2018-01-29	109/23466	0.126372	0.197799	0.138806	Ccnd2	1
GO:0015934	GO:0015934	large ribosomal subunit	2018-01-29	121/23466	0.139302	0.208954	0.146634	Rpl38	1
GO:0055037	GO:0055037	recycling endosome	2018-01-29	121/23466	0.139302	0.208954	0.146634	Dennd6a	1
GO:0005777	GO:0005777	peroxisome	2018-01-29	143/23466	0.162531	0.234044	0.164241	Xdh	1
GO:0042579	GO:0042579	microbody	2018-01-29	143/23466	0.162531	0.234044	0.164241	Xdh	1
GO:0044448	GO:0044448	cell cortex part	2018-01-29	152/23466	0.171858	0.242622	0.170261	Tpm3	1
GO:0030017	GO:0030017	sarcomere	2018-01-29	182/23466	0.202229	0.280009	0.196497	Tpm3	1
GO:0030426	GO:0030426	growth cone	2018-01-29	186/23466	0.206196	0.280115	0.196572	Tpm3	1
GO:0030427	GO:0030427	site of polarized growth	2018-01-29	191/23466	0.211128	0.281504	0.197547	Tpm3	1
GO:0044449	GO:0044449	contractile fiber part	2018-01-29	196/23466	0.216031	0.282804	0.198459	Tpm3	1
GO:0030016	GO:0030016	myofibril	2018-01-29	206/23466	0.225748	0.290248	0.203683	Tpm3	1
GO:0043292	GO:0043292	contractile fiber	2018-01-29	220/23466	0.239158	0.302094	0.211996	Tpm3	1
GO:0031965	GO:0031965	nuclear membrane	2018-01-29	227/23466	0.245778	0.305104	0.214108	Ccnd2	1
GO:0005938	GO:0005938	cell cortex	2018-01-29	241/23466	0.258852	0.315887	0.221675	Tpm3	1
GO:0061695	GO:0061695	transferase complex, transferring phosphorus-containing groups	2018-01-29	267/23466	0.282554	0.339065	0.23794	Ccnd2	1
GO:0099568	GO:0099568	cytoplasmic region	2018-01-29	278/23466	0.29236	0.345081	0.242162	Tpm3	1
GO:0005925	GO:0005925	focal adhesion	2018-01-29	358/23466	0.359884	0.405635	0.284656	Rpl38	1
GO:0005924	GO:0005924	cell-substrate adherens junction	2018-01-29	363/23466	0.36389	0.405635	0.284656	Rpl38	1
GO:0030141	GO:0030141	secretory granule	2018-01-29	367/23466	0.367079	0.405635	0.284656	Cadps	1
GO:0030055	GO:0030055	cell-substrate junction	2018-01-29	369/23466	0.368667	0.405635	0.284656	Rpl38	1
GO:0005667	GO:0005667	transcription factor complex	2018-01-29	373/23466	0.371832	0.405635	0.284656	Arntl2	1
GO:0005635	GO:0005635	nuclear envelope	2018-01-29	384/23466	0.380457	0.408849	0.286912	Ccnd2	1
GO:0015629	GO:0015629	actin cytoskeleton	2018-01-29	444/23466	0.425526	0.442875	0.310789	Tpm3	1
GO:0009897	GO:0009897	external side of plasma membrane	2018-01-29	448/23466	0.428415	0.442875	0.310789	Btla	1
GO:0005911	GO:0005911	cell-cell junction	2018-01-29	451/23466	0.430573	0.442875	0.310789	Cd200	1
GO:0000323	GO:0000323	lytic vacuole	2018-01-29	480/23466	0.45103	0.45103	0.316512	Manba	1
GO:0005764	GO:0005764	lysosome	2018-01-29	480/23466	0.45103	0.45103	0.316512	Manba	1

## Sheet: MF
ID	Description	GeneRatio	BgRatio	pvalue	p.adjust	qvalue	geneID	Count
GO:0004567	GO:0004567	beta-mannosidase activity	2018-01-29	1/22933	0.00126455	0.027504	0.0189683	Manba	1
GO:0004855	GO:0004855	xanthine oxidase activity	2018-01-29	1/22933	0.00126455	0.027504	0.0189683	Xdh	1
GO:0016727	GO:0016727	oxidoreductase activity, acting on CH or CH2 groups, oxygen as acceptor	2018-01-29	1/22933	0.00126455	0.027504	0.0189683	Xdh	1
GO:0061685	GO:0061685	diphthine methylesterase activity	2018-01-29	1/22933	0.00126455	0.027504	0.0189683	Dph7	1
GO:0016662	GO:0016662	oxidoreductase activity, acting on other nitrogenous compounds as donors, cytochrome as acceptor	2018-01-29	2/22933	0.00252756	0.0366497	0.0252756	Xdh	1
GO:0050421	GO:0050421	nitrite reductase (NO-forming) activity	2018-01-29	2/22933	0.00252756	0.0366497	0.0252756	Xdh	1
GO:0098809	GO:0098809	nitrite reductase activity	2018-01-29	3/22933	0.00378903	0.0470922	0.0324774	Xdh	1
GO:0004854	GO:0004854	xanthine dehydrogenase activity	2018-01-29	5/22933	0.00630734	0.054807	0.0377979	Xdh	1
GO:0016726	GO:0016726	oxidoreductase activity, acting on CH or CH2 groups, NAD or NADP as acceptor	2018-01-29	5/22933	0.00630734	0.054807	0.0377979	Xdh	1
GO:0015379	GO:0015379	potassium:chloride symporter activity	2018-01-29	6/22933	0.0075642	0.054807	0.0377979	Slc12a8	1
GO:0022820	GO:0022820	potassium ion symporter activity	2018-01-29	6/22933	0.0075642	0.054807	0.0377979	Slc12a8	1
GO:0043546	GO:0043546	molybdopterin cofactor binding	2018-01-29	6/22933	0.0075642	0.054807	0.0377979	Xdh	1
GO:0008494	GO:0008494	translation activator activity	2018-01-29	7/22933	0.00881951	0.054807	0.0377979	Paip1	1
GO:0030151	GO:0030151	molybdenum ion binding	2018-01-29	7/22933	0.00881951	0.054807	0.0377979	Xdh	1
GO:0016661	GO:0016661	oxidoreductase activity, acting on other nitrogenous compounds as donors	2018-01-29	8/22933	0.0100733	0.0584251	0.0402932	Xdh	1
GO:0015377	GO:0015377	cation:chloride symporter activity	2018-01-29	9/22933	0.0113255	0.0615827	0.0424708	Slc12a8	1
GO:0003735	GO:0003735	structural constituent of ribosome	2/29	155/22933	0.0163517	0.0836821	0.0577118	Rpl38/Rps28	2
GO:0015923	GO:0015923	mannosidase activity	2018-01-29	15/22933	0.018807	0.0861163	0.0593905	Manba	1
GO:0016725	GO:0016725	oxidoreductase activity, acting on CH or CH2 groups	2018-01-29	15/22933	0.018807	0.0861163	0.0593905	Xdh	1
GO:0008327	GO:0008327	methyl-CpG binding	2018-01-29	17/22933	0.0212886	0.0926056	0.0638659	Zbtb21	1
GO:0090079	GO:0090079	translation regulator activity, nucleic acid binding	2018-01-29	19/22933	0.0237642	0.0984518	0.0678978	Paip1	1
GO:0005537	GO:0005537	mannose binding	2018-01-29	21/22933	0.0262338	0.103743	0.0715467	Manba	1
GO:0004181	GO:0004181	metallocarboxypeptidase activity	2018-01-29	23/22933	0.0286973	0.104028	0.0717432	Agtpbp1	1
GO:0043395	GO:0043395	heparan sulfate proteoglycan binding	2018-01-29	23/22933	0.0286973	0.104028	0.0717432	Psg17	1
GO:0051537	GO:0051537	2 iron, 2 sulfur cluster binding	2018-01-29	26/22933	0.0323813	0.112687	0.0777151	Xdh	1
GO:0008307	GO:0008307	structural constituent of muscle	2018-01-29	28/22933	0.0348298	0.116546	0.0803764	Tpm3	1
GO:0017112	GO:0017112	Rab guanyl-nucleotide exchange factor activity	2018-01-29	32/22933	0.0397088	0.127951	0.0882418	Dennd6a	1
GO:0070888	GO:0070888	E-box binding	2018-01-29	36/22933	0.044564	0.138467	0.0954944	Arntl2	1
GO:0004180	GO:0004180	carboxypeptidase activity	2018-01-29	39/22933	0.0481899	0.139751	0.0963798	Agtpbp1	1
GO:0043394	GO:0043394	proteoglycan binding	2018-01-29	39/22933	0.0481899	0.139751	0.0963798	Psg17	1
GO:0045182	GO:0045182	translation regulator activity	2018-01-29	41/22933	0.0505998	0.142006	0.097935	Paip1	1
GO:0042605	GO:0042605	peptide antigen binding	2018-01-29	44/22933	0.0542035	0.147366	0.101632	H2-T22	1
GO:0008235	GO:0008235	metalloexopeptidase activity	2018-01-29	50/22933	0.0613714	0.160082	0.110402	Agtpbp1	1
GO:0015296	GO:0015296	anion:cation symporter activity	2018-01-29	51/22933	0.0625609	0.160082	0.110402	Slc12a8	1
GO:0016903	GO:0016903	oxidoreductase activity, acting on the aldehyde or oxo group of donors	2018-01-29	55/22933	0.0673046	0.1673	0.115379	Xdh	1
GO:0015077	GO:0015077	monovalent inorganic cation transmembrane transporter activity	2/29	347/22933	0.070919	0.171388	0.118198	Slc12a8/Atp5k	2
GO:0005546	GO:0005546	phosphatidylinositol-4,5-bisphosphate binding	2018-01-29	64/22933	0.0778931	0.173762	0.119836	Cadps	1
GO:0051536	GO:0051536	iron-sulfur cluster binding	2018-01-29	64/22933	0.0778931	0.173762	0.119836	Xdh	1
GO:0051540	GO:0051540	metal cluster binding	2018-01-29	64/22933	0.0778931	0.173762	0.119836	Xdh	1
GO:0009055	GO:0009055	electron transfer activity	2018-01-29	69/22933	0.0837254	0.182103	0.125588	Xdh	1
GO:0048029	GO:0048029	monosaccharide binding	2018-01-29	77/22933	0.092983	0.197305	0.136073	Manba	1
GO:0050660	GO:0050660	flavin adenine dinucleotide binding	2018-01-29	79/22933	0.0952833	0.197373	0.136119	Xdh	1
GO:0015108	GO:0015108	chloride transmembrane transporter activity	2018-01-29	85/22933	0.10215	0.206676	0.142535	Slc12a8	1
GO:1902936	GO:1902936	phosphatidylinositol bisphosphate binding	2018-01-29	93/22933	0.111228	0.217223	0.149809	Cadps	1
GO:0015078	GO:0015078	hydrogen ion transmembrane transporter activity	2018-01-29	94/22933	0.112357	0.217223	0.149809	Atp5k	1
GO:0008238	GO:0008238	exopeptidase activity	2018-01-29	99/22933	0.117978	0.220459	0.152041	Agtpbp1	1
GO:0015294	GO:0015294	solute:cation symporter activity	2018-01-29	100/22933	0.119098	0.220459	0.152041	Slc12a8	1
GO:0004553	GO:0004553	hydrolase activity, hydrolyzing O-glycosyl compounds	2018-01-29	106/22933	0.125791	0.227996	0.157239	Manba	1
GO:0022853	GO:0022853	active ion transmembrane transporter activity	2018-01-29	114/22933	0.134638	0.239051	0.164863	Slc12a8	1
GO:0005088	GO:0005088	Ras guanyl-nucleotide exchange factor activity	2018-01-29	120/22933	0.141216	0.24276	0.167421	Dennd6a	1
GO:0030674	GO:0030674	protein binding, bridging	2018-01-29	121/22933	0.142308	0.24276	0.167421	Zfp748	1
GO:0015103	GO:0015103	inorganic anion transmembrane transporter activity	2018-01-29	127/22933	0.14883	0.249004	0.171727	Slc12a8	1
GO:0016798	GO:0016798	hydrolase activity, acting on glycosyl bonds	2018-01-29	133/22933	0.155304	0.254933	0.175816	Manba	1
GO:1901981	GO:1901981	phosphatidylinositol phosphate binding	2018-01-29	143/22933	0.165989	0.263416	0.181666	Cadps	1
GO:0015293	GO:0015293	symporter activity	2018-01-29	147/22933	0.170226	0.263416	0.181666	Slc12a8	1
GO:0016614	GO:0016614	oxidoreductase activity, acting on CH-OH group of donors	2018-01-29	147/22933	0.170226	0.263416	0.181666	Xdh	1
GO:0051015	GO:0051015	actin filament binding	2018-01-29	153/22933	0.176543	0.263416	0.181666	Tpm3	1
GO:0017137	GO:0017137	Rab GTPase binding	2018-01-29	155/22933	0.178638	0.263416	0.181666	Dennd6a	1
GO:0052689	GO:0052689	carboxylic ester hydrolase activity	2018-01-29	155/22933	0.178638	0.263416	0.181666	Dph7	1
GO:0015079	GO:0015079	potassium ion transmembrane transporter activity	2018-01-29	158/22933	0.181772	0.263569	0.181772	Slc12a8	1
GO:0005506	GO:0005506	iron ion binding	2018-01-29	167/22933	0.191102	0.269606	0.185935	Xdh	1
GO:0060090	GO:0060090	molecular adaptor activity	2018-01-29	168/22933	0.192133	0.269606	0.185935	Zfp748	1
GO:0008237	GO:0008237	metallopeptidase activity	2018-01-29	177/22933	0.20135	0.278054	0.191762	Agtpbp1	1
GO:0005085	GO:0005085	guanyl-nucleotide exchange factor activity	2018-01-29	188/22933	0.212477	0.288835	0.199197	Dennd6a	1
GO:0050662	GO:0050662	coenzyme binding	2018-01-29	194/22933	0.218483	0.292431	0.201676	Xdh	1
GO:0003823	GO:0003823	antigen binding	2018-01-29	206/22933	0.230362	0.30366	0.20942	H2-T22	1
GO:0035091	GO:0035091	phosphatidylinositol binding	2018-01-29	224/22933	0.247856	0.318338	0.219544	Cadps	1
GO:0001227	GO:0001227	transcriptional repressor activity, RNA polymerase II transcription regulatory region sequence-specific binding	2018-01-29	225/22933	0.248816	0.318338	0.219544	Arid5b	1
GO:1901681	GO:1901681	sulfur compound binding	2018-01-29	233/22933	0.256458	0.32336	0.223007	Psg17	1
GO:0003713	GO:0003713	transcription coactivator activity	2018-01-29	241/22933	0.264024	0.326976	0.225501	Arid5b	1
GO:0015291	GO:0015291	secondary active transmembrane transporter activity	2018-01-29	244/22933	0.266842	0.326976	0.225501	Slc12a8	1
GO:0030246	GO:0030246	carbohydrate binding	2018-01-29	263/22933	0.284451	0.343711	0.237042	Manba	1
GO:0048037	GO:0048037	cofactor binding	2018-01-29	273/22933	0.293553	0.349851	0.241277	Xdh	1
GO:0008509	GO:0008509	anion transmembrane transporter activity	2018-01-29	294/22933	0.312307	0.359525	0.247948	Slc12a8	1
GO:0015631	GO:0015631	tubulin binding	2018-01-29	295/22933	0.313188	0.359525	0.247948	Agtpbp1	1
GO:0042277	GO:0042277	peptide binding	2018-01-29	296/22933	0.314068	0.359525	0.247948	H2-T22	1
GO:0033218	GO:0033218	amide binding	2018-01-29	330/22933	0.343343	0.387933	0.26754	H2-T22	1
GO:0005543	GO:0005543	phospholipid binding	2018-01-29	365/22933	0.372217	0.415165	0.286321	Cadps	1
GO:0022804	GO:0022804	active transmembrane transporter activity	2018-01-29	371/22933	0.377042	0.415224	0.286361	Slc12a8	1
GO:0017016	GO:0017016	Ras GTPase binding	2018-01-29	378/22933	0.382627	0.416106	0.28697	Dennd6a	1
GO:0031267	GO:0031267	small GTPase binding	2018-01-29	394/22933	0.39521	0.421781	0.290884	Dennd6a	1
GO:0003779	GO:0003779	actin binding	2018-01-29	397/22933	0.397541	0.421781	0.290884	Tpm3	1
GO:0046873	GO:0046873	metal ion transmembrane transporter activity	2018-01-29	431/22933	0.423367	0.437878	0.301985	Slc12a8	1
GO:0000982	GO:0000982	transcription factor activity, RNA polymerase II core promoter proximal region sequence-specific binding	2018-01-29	433/22933	0.424852	0.437878	0.301985	Arntl2	1
GO:0003712	GO:0003712	transcription cofactor activity	2018-01-29	437/22933	0.427812	0.437878	0.301985	Arid5b	1
GO:0050839	GO:0050839	cell adhesion molecule binding	2018-01-29	455/22933	0.440949	0.446076	0.307639	Cd200	1
GO:0051020	GO:0051020	GTPase binding	2018-01-29	489/22933	0.464974	0.464974	0.320672	Dennd6a	1

## Sheet: KEGG
ID	Description	GeneRatio	BgRatio	pvalue	p.adjust	qvalue	geneID	Count
mmu04218	mmu04218	Cellular senescence	2018-03-11	186/8197	0.00165848	0.0314088	0.0183677	15051/15039/12444	3
mmu05203	mmu05203	Viral carcinogenesis	2018-03-11	231/8197	0.00308267	0.0314088	0.0183677	15051/15039/12444	3
mmu05330	mmu05330	Allograft rejection	2018-02-11	64/8197	0.00315432	0.0314088	0.0183677	15051/15039	2
mmu05332	mmu05332	Graft-versus-host disease	2018-02-11	65/8197	0.00325207	0.0314088	0.0183677	15051/15039	2
mmu04940	mmu04940	Type I diabetes mellitus	2018-02-11	70/8197	0.00376204	0.0314088	0.0183677	15051/15039	2
mmu05320	mmu05320	Autoimmune thyroid disease	2018-02-11	79/8197	0.00476799	0.0314088	0.0183677	15051/15039	2
mmu05166	mmu05166	HTLV-I infection	2018-03-11	282/8197	0.00541311	0.0314088	0.0183677	15051/15039/12444	3
mmu05416	mmu05416	Viral myocarditis	2018-02-11	88/8197	0.0058851	0.0314088	0.0183677	15051/15039	2
mmu04612	mmu04612	Antigen processing and presentation	2018-02-11	91/8197	0.00628176	0.0314088	0.0183677	15051/15039	2
mmu00232	mmu00232	Caffeine metabolism	2018-01-11	6/8197	0.0080272	0.0361224	0.0211242	22436	1
mmu05165	mmu05165	Human papillomavirus infection	2018-03-11	350/8197	0.00985958	0.0403346	0.0235875	15051/15039/12444	3
mmu04514	mmu04514	Cell adhesion molecules (CAMs)	2018-02-11	169/8197	0.0205679	0.0717184	0.0419406	15051/15039	2
mmu03010	mmu03010	Ribosome	2018-02-11	177/8197	0.0224356	0.0717184	0.0419406	67671/54127	2
mmu04145	mmu04145	Phagosome	2018-02-11	183/8197	0.0238818	0.0717184	0.0419406	15051/15039	2
mmu00511	mmu00511	Other glycan degradation	2018-01-11	18/8197	0.0239061	0.0717184	0.0419406	110173	1
mmu05168	mmu05168	Herpes simplex infection	2018-02-11	215/8197	0.0322274	0.0840602	0.049158	15051/15039	2
mmu05167	mmu05167	Kaposi's sarcoma-associated herpesvirus infection	2018-02-11	217/8197	0.0327831	0.0840602	0.049158	15051/15039	2
mmu05169	mmu05169	Epstein-Barr virus infection	2018-02-11	220/8197	0.0336241	0.0840602	0.049158	15051/15039	2
mmu05216	mmu05216	Thyroid cancer	2018-01-11	37/8197	0.0485757	0.10995	0.0642983	59069	1
mmu04144	mmu04144	Endocytosis	2018-02-11	270/8197	0.0488667	0.10995	0.0642983	15051/15039	2
mmu04340	mmu04340	Hedgehog signaling pathway	2018-01-11	44/8197	0.0575207	0.123259	0.072081	12444	1
mmu04115	mmu04115	p53 signaling pathway	2018-01-11	67/8197	0.0863756	0.176677	0.10332	12444	1
mmu04917	mmu04917	Prolactin signaling pathway	2018-01-11	72/8197	0.0925412	0.181059	0.105882	12444	1
mmu04260	mmu04260	Cardiac muscle contraction	2018-01-11	78/8197	0.0998899	0.181964	0.106412	59069	1
mmu04146	mmu04146	Peroxisome	2018-01-11	84/8197	0.107184	0.181964	0.106412	22436	1
mmu05410	mmu05410	Hypertrophic cardiomyopathy (HCM)	2018-01-11	84/8197	0.107184	0.181964	0.106412	59069	1
mmu00983	mmu00983	Drug metabolism - other enzymes	2018-01-11	87/8197	0.110812	0.181964	0.106412	22436	1
mmu05414	mmu05414	Dilated cardiomyopathy (DCM)	2018-01-11	89/8197	0.113222	0.181964	0.106412	59069	1
mmu04640	mmu04640	Hematopoietic cell lineage	2018-01-11	95/8197	0.120418	0.186856	0.109273	12516	1
mmu04110	mmu04110	Cell cycle	2018-01-11	124/8197	0.154458	0.222603	0.130177	12444	1
mmu04142	mmu04142	Lysosome	2018-01-11	124/8197	0.154458	0.222603	0.130177	110173	1
mmu04068	mmu04068	FoxO signaling pathway	2018-01-11	132/8197	0.163635	0.222603	0.130177	12444	1
mmu00190	mmu00190	Oxidative phosphorylation	2018-01-11	134/8197	0.165915	0.222603	0.130177	11958	1
mmu05162	mmu05162	Measles	2018-01-11	136/8197	0.168189	0.222603	0.130177	12444	1
mmu04261	mmu04261	Adrenergic signaling in cardiomyocytes	2018-01-11	147/8197	0.180598	0.228545	0.133652	59069	1
mmu04310	mmu04310	Wnt signaling pathway	2018-01-11	149/8197	0.182836	0.228545	0.133652	12444	1
mmu04390	mmu04390	Hippo signaling pathway	2018-01-11	154/8197	0.188406	0.229143	0.134002	12444	1
mmu04630	mmu04630	Jak-STAT signaling pathway	2018-01-11	165/8197	0.20054	0.233918	0.136794	12444	1
mmu03013	mmu03013	RNA transport	2018-01-11	167/8197	0.202729	0.233918	0.136794	218693	1
mmu00230	mmu00230	Purine metabolism	2018-01-11	178/8197	0.214668	0.241501	0.141229	22436	1
mmu05202	mmu05202	Transcriptional misregulation in cancer	2018-01-11	183/8197	0.220041	0.241508	0.141233	12444	1
mmu04510	mmu04510	Focal adhesion	2018-01-11	199/8197	0.237011	0.25394	0.148503	12444	1
mmu04714	mmu04714	Thermogenesis	2018-01-11	230/8197	0.268938	0.281446	0.164588	11958	1
mmu05206	mmu05206	MicroRNAs in cancer	2018-01-11	281/8197	0.31883	0.326076	0.190688	12444	1
mmu04151	mmu04151	PI3K-Akt signaling pathway	2018-01-11	356/8197	0.386592	0.386592	0.226077	12444	1
