# Supplementary material for: Maternal total sleep deprivation causes oxidative stress and mitochondrial dysfunction in oocytes associated with fertility decline in mice
Source: PLoS One. 2024 Oct 16;19(10):e0306152. doi: 10.1371/journal.pone.0306152 (PMC11482706; doi:10.1371/journal.pone.0306152)
Supplement: S3 File — (XLS) [file pone.0306152.s006.xls]

## Sheet: Sheet1
Gene stable ID	Gene name	GO term accession	GO term name	NCBI gene ID
ENSMUSG00000056201	Cfl1	GO:0000281	mitotic cytokinesis	12631
ENSMUSG00000056201	Cfl1	GO:0001755	neural crest cell migration	12631
ENSMUSG00000056201	Cfl1	GO:0001842	neural fold formation	12631
ENSMUSG00000056201	Cfl1	GO:0003779	actin binding	12631
ENSMUSG00000056201	Cfl1	GO:0003779	actin binding	12631
ENSMUSG00000056201	Cfl1	GO:0005102	receptor binding	12631
ENSMUSG00000056201	Cfl1	GO:0005576	extracellular region	12631
ENSMUSG00000056201	Cfl1	GO:0005615	extracellular space	12631
ENSMUSG00000056201	Cfl1	GO:0005615	extracellular space	12631
ENSMUSG00000056201	Cfl1	GO:0005615	extracellular space	12631
ENSMUSG00000056201	Cfl1	GO:0005622	intracellular	12631
ENSMUSG00000056201	Cfl1	GO:0005622	intracellular	12631
ENSMUSG00000056201	Cfl1	GO:0005634	nucleus	12631
ENSMUSG00000056201	Cfl1	GO:0005737	cytoplasm	12631
ENSMUSG00000056201	Cfl1	GO:0005737	cytoplasm	12631
ENSMUSG00000056201	Cfl1	GO:0005737	cytoplasm	12631
ENSMUSG00000056201	Cfl1	GO:0005829	cytosol	12631
ENSMUSG00000056201	Cfl1	GO:0005856	cytoskeleton	12631
ENSMUSG00000056201	Cfl1	GO:0005886	plasma membrane	12631
ENSMUSG00000056201	Cfl1	GO:0005911	cell-cell junction	12631
ENSMUSG00000056201	Cfl1	GO:0005925	focal adhesion	12631
ENSMUSG00000056201	Cfl1	GO:0005925	focal adhesion	12631
ENSMUSG00000056201	Cfl1	GO:0006468	protein phosphorylation	12631
ENSMUSG00000056201	Cfl1	GO:0006606	protein import into nucleus	12631
ENSMUSG00000056201	Cfl1	GO:0007010	cytoskeleton organization	12631
ENSMUSG00000056201	Cfl1	GO:0007010	cytoskeleton organization	12631
ENSMUSG00000056201	Cfl1	GO:0007010	cytoskeleton organization	12631
ENSMUSG00000056201	Cfl1	GO:0007015	actin filament organization	12631
ENSMUSG00000056201	Cfl1	GO:0007162	negative regulation of cell adhesion	12631
ENSMUSG00000056201	Cfl1	GO:0009615	response to virus	12631
ENSMUSG00000056201	Cfl1	GO:0010592	positive regulation of lamellipodium assembly	12631
ENSMUSG00000056201	Cfl1	GO:0010593	negative regulation of lamellipodium assembly	12631
ENSMUSG00000056201	Cfl1	GO:0014070	response to organic cyclic compound	12631
ENSMUSG00000056201	Cfl1	GO:0014823	response to activity	12631
ENSMUSG00000056201	Cfl1	GO:0015629	actin cytoskeleton	12631
ENSMUSG00000056201	Cfl1	GO:0015629	actin cytoskeleton	12631
ENSMUSG00000056201	Cfl1	GO:0016020	membrane	12631
ENSMUSG00000056201	Cfl1	GO:0016020	membrane	12631
ENSMUSG00000056201	Cfl1	GO:0016363	nuclear matrix	12631
ENSMUSG00000056201	Cfl1	GO:0019903	protein phosphatase binding	12631
ENSMUSG00000056201	Cfl1	GO:0021766	hippocampus development	12631
ENSMUSG00000056201	Cfl1	GO:0022604	regulation of cell morphogenesis	12631
ENSMUSG00000056201	Cfl1	GO:0022604	regulation of cell morphogenesis	12631
ENSMUSG00000056201	Cfl1	GO:0022604	regulation of cell morphogenesis	12631
ENSMUSG00000056201	Cfl1	GO:0030010	establishment of cell polarity	12631
ENSMUSG00000056201	Cfl1	GO:0030027	lamellipodium	12631
ENSMUSG00000056201	Cfl1	GO:0030027	lamellipodium	12631
ENSMUSG00000056201	Cfl1	GO:0030030	cell projection organization	12631
ENSMUSG00000056201	Cfl1	GO:0030030	cell projection organization	12631
ENSMUSG00000056201	Cfl1	GO:0030042	actin filament depolymerization	12631
ENSMUSG00000056201	Cfl1	GO:0030042	actin filament depolymerization	12631
ENSMUSG00000056201	Cfl1	GO:0030042	actin filament depolymerization	12631
ENSMUSG00000056201	Cfl1	GO:0030042	actin filament depolymerization	12631
ENSMUSG00000056201	Cfl1	GO:0030043	actin filament fragmentation	12631
ENSMUSG00000056201	Cfl1	GO:0030175	filopodium	12631
ENSMUSG00000056201	Cfl1	GO:0030307	positive regulation of cell growth	12631
ENSMUSG00000056201	Cfl1	GO:0030426	growth cone	12631
ENSMUSG00000056201	Cfl1	GO:0030835	negative regulation of actin filament depolymerization	12631
ENSMUSG00000056201	Cfl1	GO:0030836	positive regulation of actin filament depolymerization	12631
ENSMUSG00000056201	Cfl1	GO:0030836	positive regulation of actin filament depolymerization	12631
ENSMUSG00000056201	Cfl1	GO:0030864	cortical actin cytoskeleton	12631
ENSMUSG00000056201	Cfl1	GO:0031012	extracellular matrix	12631
ENSMUSG00000056201	Cfl1	GO:0031012	extracellular matrix	12631
ENSMUSG00000056201	Cfl1	GO:0031252	cell leading edge	12631
ENSMUSG00000056201	Cfl1	GO:0031258	lamellipodium membrane	12631
ENSMUSG00000056201	Cfl1	GO:0031915	positive regulation of synaptic plasticity	12631
ENSMUSG00000056201	Cfl1	GO:0031966	mitochondrial membrane	12631
ENSMUSG00000056201	Cfl1	GO:0031982	vesicle	12631
ENSMUSG00000056201	Cfl1	GO:0031982	vesicle	12631
ENSMUSG00000056201	Cfl1	GO:0032232	negative regulation of actin filament bundle assembly	12631
ENSMUSG00000056201	Cfl1	GO:0032587	ruffle membrane	12631
ENSMUSG00000056201	Cfl1	GO:0042995	cell projection	12631
ENSMUSG00000056201	Cfl1	GO:0043005	neuron projection	12631
ENSMUSG00000056201	Cfl1	GO:0043025	neuronal cell body	12631
ENSMUSG00000056201	Cfl1	GO:0043197	dendritic spine	12631
ENSMUSG00000056201	Cfl1	GO:0043200	response to amino acid	12631
ENSMUSG00000056201	Cfl1	GO:0044794	positive regulation by host of viral process	12631
ENSMUSG00000056201	Cfl1	GO:0044794	positive regulation by host of viral process	12631
ENSMUSG00000056201	Cfl1	GO:0045792	negative regulation of cell size	12631
ENSMUSG00000056201	Cfl1	GO:0045792	negative regulation of cell size	12631
ENSMUSG00000056201	Cfl1	GO:0045862	positive regulation of proteolysis	12631
ENSMUSG00000056201	Cfl1	GO:0051015	actin filament binding	12631
ENSMUSG00000056201	Cfl1	GO:0051015	actin filament binding	12631
ENSMUSG00000056201	Cfl1	GO:0051015	actin filament binding	12631
ENSMUSG00000056201	Cfl1	GO:0051015	actin filament binding	12631
ENSMUSG00000056201	Cfl1	GO:0051511	negative regulation of unidimensional cell growth	12631
ENSMUSG00000056201	Cfl1	GO:0051894	positive regulation of focal adhesion assembly	12631
ENSMUSG00000056201	Cfl1	GO:0060999	positive regulation of dendritic spine development	12631
ENSMUSG00000056201	Cfl1	GO:0061001	regulation of dendritic spine morphogenesis	12631
ENSMUSG00000056201	Cfl1	GO:0061001	regulation of dendritic spine morphogenesis	12631
ENSMUSG00000056201	Cfl1	GO:0061001	regulation of dendritic spine morphogenesis	12631
ENSMUSG00000056201	Cfl1	GO:0070062	extracellular exosome	12631
ENSMUSG00000056201	Cfl1	GO:0070062	extracellular exosome	12631
ENSMUSG00000056201	Cfl1	GO:0070301	cellular response to hydrogen peroxide	12631
ENSMUSG00000056201	Cfl1	GO:0071347	cellular response to interleukin-1	12631
ENSMUSG00000056201	Cfl1	GO:0071354	cellular response to interleukin-6	12631
ENSMUSG00000056201	Cfl1	GO:0071356	cellular response to tumor necrosis factor	12631
ENSMUSG00000056201	Cfl1	GO:0071362	cellular response to ether	12631
ENSMUSG00000056201	Cfl1	GO:0071364	cellular response to epidermal growth factor stimulus	12631
ENSMUSG00000056201	Cfl1	GO:0090732	cofilin-actin rod	12631
ENSMUSG00000056201	Cfl1	GO:0097060	synaptic membrane	12631
ENSMUSG00000056201	Cfl1	GO:1902936	phosphatidylinositol bisphosphate binding	12631
ENSMUSG00000056201	Cfl1	GO:1902951	negative regulation of dendritic spine maintenance	12631
ENSMUSG00000056201	Cfl1	GO:1904783	positive regulation of NMDA glutamate receptor activity	12631
ENSMUSG00000056201	Cfl1	GO:1905873	positive regulation of protein localization to cell leading edge	12631
ENSMUSG00000056201	Cfl1	GO:1905875	negative regulation of postsynaptic density organization	12631
ENSMUSG00000056201	Cfl1	GO:1990314	cellular response to insulin-like growth factor stimulus	12631
ENSMUSG00000056201	Cfl1	GO:2000146	negative regulation of cell motility	12631
ENSMUSG00000056201	Cfl1	GO:2000147	positive regulation of cell motility	12631
ENSMUSG00000056201	Cfl1	GO:2000784	positive regulation of establishment of cell polarity regulating cell shape	12631
ENSMUSG00000056201	Cfl1	GO:2000814	positive regulation of barbed-end actin filament capping	12631
ENSMUSG00000036594	H2-Aa	GO:0002376	immune system process	14960
ENSMUSG00000036594	H2-Aa	GO:0002504	antigen processing and presentation of peptide or polysaccharide antigen via MHC class II	14960
ENSMUSG00000036594	H2-Aa	GO:0005515	protein binding	14960
ENSMUSG00000036594	H2-Aa	GO:0005764	lysosome	14960
ENSMUSG00000036594	H2-Aa	GO:0005886	plasma membrane	14960
ENSMUSG00000036594	H2-Aa	GO:0006955	immune response	14960
ENSMUSG00000036594	H2-Aa	GO:0009897	external side of plasma membrane	14960
ENSMUSG00000036594	H2-Aa	GO:0016020	membrane	14960
ENSMUSG00000036594	H2-Aa	GO:0016020	membrane	14960
ENSMUSG00000036594	H2-Aa	GO:0016020	membrane	14960
ENSMUSG00000036594	H2-Aa	GO:0016021	integral component of membrane	14960
ENSMUSG00000036594	H2-Aa	GO:0016021	integral component of membrane	14960
ENSMUSG00000036594	H2-Aa	GO:0019882	antigen processing and presentation	14960
ENSMUSG00000036594	H2-Aa	GO:0019882	antigen processing and presentation	14960
ENSMUSG00000036594	H2-Aa	GO:0019886	antigen processing and presentation of exogenous peptide antigen via MHC class II	14960
ENSMUSG00000036594	H2-Aa	GO:0034341	response to interferon-gamma	14960
ENSMUSG00000036594	H2-Aa	GO:0042605	peptide antigen binding	14960
ENSMUSG00000036594	H2-Aa	GO:0042613	MHC class II protein complex	14960
ENSMUSG00000036594	H2-Aa	GO:0042613	MHC class II protein complex	14960
ENSMUSG00000036594	H2-Aa	GO:0045582	positive regulation of T cell differentiation	14960
ENSMUSG00000036594	H2-Aa	GO:0048002	antigen processing and presentation of peptide antigen	14960
ENSMUSG00000056116	H2-T22	GO:0002474	antigen processing and presentation of peptide antigen via MHC class I	15039
ENSMUSG00000056116	H2-T22	GO:0002474	antigen processing and presentation of peptide antigen via MHC class I	15039
ENSMUSG00000056116	H2-T22	GO:0005102	receptor binding	15039
ENSMUSG00000056116	H2-T22	GO:0005102	receptor binding	15039
ENSMUSG00000056116	H2-T22	GO:0005886	plasma membrane	15039
ENSMUSG00000056116	H2-T22	GO:0005886	plasma membrane	15039
ENSMUSG00000056116	H2-T22	GO:0016020	membrane	15039
ENSMUSG00000056116	H2-T22	GO:0016020	membrane	15039
ENSMUSG00000056116	H2-T22	GO:0016021	integral component of membrane	15039
ENSMUSG00000056116	H2-T22	GO:0016021	integral component of membrane	15039
ENSMUSG00000056116	H2-T22	GO:0016021	integral component of membrane	15039
ENSMUSG00000056116	H2-T22	GO:0042605	peptide antigen binding	15039
ENSMUSG00000056116	H2-T22	GO:0042605	peptide antigen binding	15039
ENSMUSG00000056116	H2-T22	GO:0002474	antigen processing and presentation of peptide antigen via MHC class I	15051
ENSMUSG00000056116	H2-T22	GO:0002474	antigen processing and presentation of peptide antigen via MHC class I	15051
ENSMUSG00000056116	H2-T22	GO:0005102	receptor binding	15051
ENSMUSG00000056116	H2-T22	GO:0005102	receptor binding	15051
ENSMUSG00000056116	H2-T22	GO:0005886	plasma membrane	15051
ENSMUSG00000056116	H2-T22	GO:0005886	plasma membrane	15051
ENSMUSG00000056116	H2-T22	GO:0016020	membrane	15051
ENSMUSG00000056116	H2-T22	GO:0016020	membrane	15051
ENSMUSG00000056116	H2-T22	GO:0016021	integral component of membrane	15051
ENSMUSG00000056116	H2-T22	GO:0016021	integral component of membrane	15051
ENSMUSG00000056116	H2-T22	GO:0016021	integral component of membrane	15051
ENSMUSG00000056116	H2-T22	GO:0042605	peptide antigen binding	15051
ENSMUSG00000056116	H2-T22	GO:0042605	peptide antigen binding	15051
ENSMUSG00000022661	Cd200	GO:0016020	membrane	17470
ENSMUSG00000022661	Cd200	GO:0016020	membrane	17470
ENSMUSG00000022661	Cd200	GO:0016021	integral component of membrane	17470
ENSMUSG00000022661	Cd200	GO:0016021	integral component of membrane	17470
ENSMUSG00000022661	Cd200	GO:0043031	negative regulation of macrophage activation	17470
ENSMUSG00000022661	Cd200	GO:0043031	negative regulation of macrophage activation	17470
ENSMUSG00000022661	Cd200	GO:0043031	negative regulation of macrophage activation	17470
ENSMUSG00000022661	Cd200	GO:0043031	negative regulation of macrophage activation	17470
ENSMUSG00000022661	Cd200	GO:0050776	regulation of immune response	17470
ENSMUSG00000022661	Cd200	GO:0050776	regulation of immune response	17470
ENSMUSG00000022661	Cd200	GO:0050776	regulation of immune response	17470
ENSMUSG00000022661	Cd200	GO:0050776	regulation of immune response	17470
ENSMUSG00000030228	Pik3c2g	GO:0005622	intracellular	18705
ENSMUSG00000030228	Pik3c2g	GO:0005622	intracellular	18705
ENSMUSG00000030228	Pik3c2g	GO:0005622	intracellular	18705
ENSMUSG00000030228	Pik3c2g	GO:0005622	intracellular	18705
ENSMUSG00000030228	Pik3c2g	GO:0005622	intracellular	18705
ENSMUSG00000030228	Pik3c2g	GO:0005622	intracellular	18705
ENSMUSG00000030228	Pik3c2g	GO:0005622	intracellular	18705
ENSMUSG00000030228	Pik3c2g	GO:0005622	intracellular	18705
ENSMUSG00000030228	Pik3c2g	GO:0016301	kinase activity	18705
ENSMUSG00000030228	Pik3c2g	GO:0016301	kinase activity	18705
ENSMUSG00000030228	Pik3c2g	GO:0016301	kinase activity	18705
ENSMUSG00000030228	Pik3c2g	GO:0016303	1-phosphatidylinositol-3-kinase activity	18705
ENSMUSG00000030228	Pik3c2g	GO:0016310	phosphorylation	18705
ENSMUSG00000030228	Pik3c2g	GO:0016310	phosphorylation	18705
ENSMUSG00000030228	Pik3c2g	GO:0016310	phosphorylation	18705
ENSMUSG00000030228	Pik3c2g	GO:0016740	transferase activity	18705
ENSMUSG00000030228	Pik3c2g	GO:0016740	transferase activity	18705
ENSMUSG00000030228	Pik3c2g	GO:0016740	transferase activity	18705
ENSMUSG00000030228	Pik3c2g	GO:0035091	phosphatidylinositol binding	18705
ENSMUSG00000030228	Pik3c2g	GO:0035091	phosphatidylinositol binding	18705
ENSMUSG00000030228	Pik3c2g	GO:0035091	phosphatidylinositol binding	18705
ENSMUSG00000030228	Pik3c2g	GO:0036092	phosphatidylinositol-3-phosphate biosynthetic process	18705
ENSMUSG00000030228	Pik3c2g	GO:0046854	phosphatidylinositol phosphorylation	18705
ENSMUSG00000030228	Pik3c2g	GO:0046854	phosphatidylinositol phosphorylation	18705
ENSMUSG00000030228	Pik3c2g	GO:0046854	phosphatidylinositol phosphorylation	18705
ENSMUSG00000030228	Pik3c2g	GO:0046854	phosphatidylinositol phosphorylation	18705
ENSMUSG00000030228	Pik3c2g	GO:0046854	phosphatidylinositol phosphorylation	18705
ENSMUSG00000030228	Pik3c2g	GO:0046854	phosphatidylinositol phosphorylation	18705
ENSMUSG00000030228	Pik3c2g	GO:0046854	phosphatidylinositol phosphorylation	18705
ENSMUSG00000030228	Pik3c2g	GO:0046854	phosphatidylinositol phosphorylation	18705
ENSMUSG00000030228	Pik3c2g	GO:0048015	phosphatidylinositol-mediated signaling	18705
ENSMUSG00000030228	Pik3c2g	GO:0048015	phosphatidylinositol-mediated signaling	18705
ENSMUSG00000030228	Pik3c2g	GO:0048015	phosphatidylinositol-mediated signaling	18705
ENSMUSG00000030228	Pik3c2g	GO:0048015	phosphatidylinositol-mediated signaling	18705
ENSMUSG00000030228	Pik3c2g	GO:0048015	phosphatidylinositol-mediated signaling	18705
ENSMUSG00000030228	Pik3c2g	GO:0048015	phosphatidylinositol-mediated signaling	18705
ENSMUSG00000030228	Pik3c2g	GO:0048015	phosphatidylinositol-mediated signaling	18705
ENSMUSG00000030228	Pik3c2g	GO:0048015	phosphatidylinositol-mediated signaling	18705
ENSMUSG00000023882	Zfp54	GO:0003676	nucleic acid binding	22712
ENSMUSG00000023882	Zfp54	GO:0003676	nucleic acid binding	22712
ENSMUSG00000023882	Zfp54	GO:0003676	nucleic acid binding	22712
ENSMUSG00000023882	Zfp54	GO:0003700	transcription factor activity, sequence-specific DNA binding	22712
ENSMUSG00000023882	Zfp54	GO:0003700	transcription factor activity, sequence-specific DNA binding	22712
ENSMUSG00000023882	Zfp54	GO:0005622	intracellular	22712
ENSMUSG00000023882	Zfp54	GO:0005622	intracellular	22712
ENSMUSG00000023882	Zfp54	GO:0005622	intracellular	22712
ENSMUSG00000023882	Zfp54	GO:0006355	regulation of transcription, DNA-templated	22712
ENSMUSG00000023882	Zfp54	GO:0006355	regulation of transcription, DNA-templated	22712
ENSMUSG00000023882	Zfp54	GO:0006355	regulation of transcription, DNA-templated	22712
ENSMUSG00000023882	Zfp54	GO:0006355	regulation of transcription, DNA-templated	22712
ENSMUSG00000023882	Zfp54	GO:0006355	regulation of transcription, DNA-templated	22712
ENSMUSG00000023882	Zfp54	GO:0046872	metal ion binding	22712
ENSMUSG00000023882	Zfp54	GO:0046872	metal ion binding	22712
ENSMUSG00000023882	Zfp54	GO:0046872	metal ion binding	22712
ENSMUSG00000054423	Cadps	GO:0005515	protein binding	27062
ENSMUSG00000054423	Cadps	GO:0005515	protein binding	27062
ENSMUSG00000054423	Cadps	GO:0006810	transport	27062
ENSMUSG00000054423	Cadps	GO:0006810	transport	27062
ENSMUSG00000054423	Cadps	GO:0006887	exocytosis	27062
ENSMUSG00000054423	Cadps	GO:0006887	exocytosis	27062
ENSMUSG00000054423	Cadps	GO:0008289	lipid binding	27062
ENSMUSG00000054423	Cadps	GO:0008289	lipid binding	27062
ENSMUSG00000054423	Cadps	GO:0015031	protein transport	27062
ENSMUSG00000054423	Cadps	GO:0015031	protein transport	27062
ENSMUSG00000054423	Cadps	GO:0016020	membrane	27062
ENSMUSG00000054423	Cadps	GO:0016020	membrane	27062
ENSMUSG00000054423	Cadps	GO:0016050	vesicle organization	27062
ENSMUSG00000054423	Cadps	GO:0016050	vesicle organization	27062
ENSMUSG00000054423	Cadps	GO:0016079	synaptic vesicle exocytosis	27062
ENSMUSG00000054423	Cadps	GO:0016079	synaptic vesicle exocytosis	27062
ENSMUSG00000054423	Cadps	GO:0016079	synaptic vesicle exocytosis	27062
ENSMUSG00000054423	Cadps	GO:0016079	synaptic vesicle exocytosis	27062
ENSMUSG00000054423	Cadps	GO:0016082	synaptic vesicle priming	27062
ENSMUSG00000054423	Cadps	GO:0016082	synaptic vesicle priming	27062
ENSMUSG00000054423	Cadps	GO:0019901	protein kinase binding	27062
ENSMUSG00000054423	Cadps	GO:0019901	protein kinase binding	27062
ENSMUSG00000054423	Cadps	GO:0030054	cell junction	27062
ENSMUSG00000054423	Cadps	GO:0030054	cell junction	27062
ENSMUSG00000054423	Cadps	GO:0030659	cytoplasmic vesicle membrane	27062
ENSMUSG00000054423	Cadps	GO:0030659	cytoplasmic vesicle membrane	27062
ENSMUSG00000054423	Cadps	GO:0031410	cytoplasmic vesicle	27062
ENSMUSG00000054423	Cadps	GO:0031410	cytoplasmic vesicle	27062
ENSMUSG00000054423	Cadps	GO:0031410	cytoplasmic vesicle	27062
ENSMUSG00000054423	Cadps	GO:0031410	cytoplasmic vesicle	27062
ENSMUSG00000054423	Cadps	GO:0045202	synapse	27062
ENSMUSG00000054423	Cadps	GO:0045202	synapse	27062
ENSMUSG00000054423	Cadps	GO:0045202	synapse	27062
ENSMUSG00000054423	Cadps	GO:0045202	synapse	27062
ENSMUSG00000054423	Cadps	GO:0046872	metal ion binding	27062
ENSMUSG00000054423	Cadps	GO:0046872	metal ion binding	27062
ENSMUSG00000054423	Cadps	GO:0050432	catecholamine secretion	27062
ENSMUSG00000054423	Cadps	GO:0050432	catecholamine secretion	27062
ENSMUSG00000054423	Cadps	GO:0098793	presynapse	27062
ENSMUSG00000054423	Cadps	GO:0098793	presynapse	27062
ENSMUSG00000054423	Cadps	GO:0098793	presynapse	27062
ENSMUSG00000054423	Cadps	GO:0098793	presynapse	27062
ENSMUSG00000054423	Cadps	GO:0099525	presynaptic dense core vesicle exocytosis	27062
ENSMUSG00000054423	Cadps	GO:0099525	presynaptic dense core vesicle exocytosis	27062
ENSMUSG00000054423	Cadps	GO:1990504	dense core granule exocytosis	27062
ENSMUSG00000054423	Cadps	GO:1990504	dense core granule exocytosis	27062
ENSMUSG00000054423	Cadps	GO:1990504	dense core granule exocytosis	27062
ENSMUSG00000054423	Cadps	GO:1990504	dense core granule exocytosis	27062
ENSMUSG00000021983	Atp8a2	GO:0000166	nucleotide binding	50769
ENSMUSG00000021983	Atp8a2	GO:0000287	magnesium ion binding	50769
ENSMUSG00000021983	Atp8a2	GO:0000287	magnesium ion binding	50769
ENSMUSG00000021983	Atp8a2	GO:0000287	magnesium ion binding	50769
ENSMUSG00000021983	Atp8a2	GO:0001750	photoreceptor outer segment	50769
ENSMUSG00000021983	Atp8a2	GO:0003011	involuntary skeletal muscle contraction	50769
ENSMUSG00000021983	Atp8a2	GO:0004012	phospholipid-translocating ATPase activity	50769
ENSMUSG00000021983	Atp8a2	GO:0004012	phospholipid-translocating ATPase activity	50769
ENSMUSG00000021983	Atp8a2	GO:0004012	phospholipid-translocating ATPase activity	50769
ENSMUSG00000021983	Atp8a2	GO:0004012	phospholipid-translocating ATPase activity	50769
ENSMUSG00000021983	Atp8a2	GO:0005524	ATP binding	50769
ENSMUSG00000021983	Atp8a2	GO:0005524	ATP binding	50769
ENSMUSG00000021983	Atp8a2	GO:0005524	ATP binding	50769
ENSMUSG00000021983	Atp8a2	GO:0005654	nucleoplasm	50769
ENSMUSG00000021983	Atp8a2	GO:0005654	nucleoplasm	50769
ENSMUSG00000021983	Atp8a2	GO:0005768	endosome	50769
ENSMUSG00000021983	Atp8a2	GO:0005768	endosome	50769
ENSMUSG00000021983	Atp8a2	GO:0005794	Golgi apparatus	50769
ENSMUSG00000021983	Atp8a2	GO:0005794	Golgi apparatus	50769
ENSMUSG00000021983	Atp8a2	GO:0005794	Golgi apparatus	50769
ENSMUSG00000021983	Atp8a2	GO:0005886	plasma membrane	50769
ENSMUSG00000021983	Atp8a2	GO:0005886	plasma membrane	50769
ENSMUSG00000021983	Atp8a2	GO:0005886	plasma membrane	50769
ENSMUSG00000021983	Atp8a2	GO:0006810	transport	50769
ENSMUSG00000021983	Atp8a2	GO:0006869	lipid transport	50769
ENSMUSG00000021983	Atp8a2	GO:0007409	axonogenesis	50769
ENSMUSG00000021983	Atp8a2	GO:0007568	aging	50769
ENSMUSG00000021983	Atp8a2	GO:0010842	retina layer formation	50769
ENSMUSG00000021983	Atp8a2	GO:0010976	positive regulation of neuron projection development	50769
ENSMUSG00000021983	Atp8a2	GO:0010996	response to auditory stimulus	50769
ENSMUSG00000021983	Atp8a2	GO:0015914	phospholipid transport	50769
ENSMUSG00000021983	Atp8a2	GO:0015914	phospholipid transport	50769
ENSMUSG00000021983	Atp8a2	GO:0015914	phospholipid transport	50769
ENSMUSG00000021983	Atp8a2	GO:0016020	membrane	50769
ENSMUSG00000021983	Atp8a2	GO:0016020	membrane	50769
ENSMUSG00000021983	Atp8a2	GO:0016021	integral component of membrane	50769
ENSMUSG00000021983	Atp8a2	GO:0016021	integral component of membrane	50769
ENSMUSG00000021983	Atp8a2	GO:0016021	integral component of membrane	50769
ENSMUSG00000021983	Atp8a2	GO:0016787	hydrolase activity	50769
ENSMUSG00000021983	Atp8a2	GO:0031175	neuron projection development	50769
ENSMUSG00000021983	Atp8a2	GO:0031175	neuron projection development	50769
ENSMUSG00000021983	Atp8a2	GO:0040018	positive regulation of multicellular organism growth	50769
ENSMUSG00000021983	Atp8a2	GO:0042472	inner ear morphogenesis	50769
ENSMUSG00000021983	Atp8a2	GO:0042755	eating behavior	50769
ENSMUSG00000021983	Atp8a2	GO:0042995	cell projection	50769
ENSMUSG00000021983	Atp8a2	GO:0043588	skin development	50769
ENSMUSG00000021983	Atp8a2	GO:0045332	phospholipid translocation	50769
ENSMUSG00000021983	Atp8a2	GO:0045332	phospholipid translocation	50769
ENSMUSG00000021983	Atp8a2	GO:0045332	phospholipid translocation	50769
ENSMUSG00000021983	Atp8a2	GO:0045332	phospholipid translocation	50769
ENSMUSG00000021983	Atp8a2	GO:0045332	phospholipid translocation	50769
ENSMUSG00000021983	Atp8a2	GO:0046872	metal ion binding	50769
ENSMUSG00000021983	Atp8a2	GO:0048666	neuron development	50769
ENSMUSG00000021983	Atp8a2	GO:0050884	neuromuscular process controlling posture	50769
ENSMUSG00000021983	Atp8a2	GO:0050908	detection of light stimulus involved in visual perception	50769
ENSMUSG00000021983	Atp8a2	GO:0060052	neurofilament cytoskeleton organization	50769
ENSMUSG00000021983	Atp8a2	GO:0061092	positive regulation of phospholipid translocation	50769
ENSMUSG00000004328	Hif3a	GO:0000981	RNA polymerase II transcription factor activity, sequence-specific DNA binding	53417
ENSMUSG00000004328	Hif3a	GO:0000981	RNA polymerase II transcription factor activity, sequence-specific DNA binding	53417
ENSMUSG00000004328	Hif3a	GO:0001525	angiogenesis	53417
ENSMUSG00000004328	Hif3a	GO:0001525	angiogenesis	53417
ENSMUSG00000004328	Hif3a	GO:0001666	response to hypoxia	53417
ENSMUSG00000004328	Hif3a	GO:0001666	response to hypoxia	53417
ENSMUSG00000004328	Hif3a	GO:0003677	DNA binding	53417
ENSMUSG00000004328	Hif3a	GO:0003677	DNA binding	53417
ENSMUSG00000004328	Hif3a	GO:0003700	transcription factor activity, sequence-specific DNA binding	53417
ENSMUSG00000004328	Hif3a	GO:0003700	transcription factor activity, sequence-specific DNA binding	53417
ENSMUSG00000004328	Hif3a	GO:0003713	transcription coactivator activity	53417
ENSMUSG00000004328	Hif3a	GO:0003713	transcription coactivator activity	53417
ENSMUSG00000004328	Hif3a	GO:0003713	transcription coactivator activity	53417
ENSMUSG00000004328	Hif3a	GO:0003713	transcription coactivator activity	53417
ENSMUSG00000004328	Hif3a	GO:0003714	transcription corepressor activity	53417
ENSMUSG00000004328	Hif3a	GO:0003714	transcription corepressor activity	53417
ENSMUSG00000004328	Hif3a	GO:0003714	transcription corepressor activity	53417
ENSMUSG00000004328	Hif3a	GO:0003714	transcription corepressor activity	53417
ENSMUSG00000004328	Hif3a	GO:0005515	protein binding	53417
ENSMUSG00000004328	Hif3a	GO:0005515	protein binding	53417
ENSMUSG00000004328	Hif3a	GO:0005634	nucleus	53417
ENSMUSG00000004328	Hif3a	GO:0005634	nucleus	53417
ENSMUSG00000004328	Hif3a	GO:0005634	nucleus	53417
ENSMUSG00000004328	Hif3a	GO:0005634	nucleus	53417
ENSMUSG00000004328	Hif3a	GO:0005654	nucleoplasm	53417
ENSMUSG00000004328	Hif3a	GO:0005654	nucleoplasm	53417
ENSMUSG00000004328	Hif3a	GO:0005654	nucleoplasm	53417
ENSMUSG00000004328	Hif3a	GO:0005737	cytoplasm	53417
ENSMUSG00000004328	Hif3a	GO:0005737	cytoplasm	53417
ENSMUSG00000004328	Hif3a	GO:0005739	mitochondrion	53417
ENSMUSG00000004328	Hif3a	GO:0005739	mitochondrion	53417
ENSMUSG00000004328	Hif3a	GO:0005829	cytosol	53417
ENSMUSG00000004328	Hif3a	GO:0005829	cytosol	53417
ENSMUSG00000004328	Hif3a	GO:0005829	cytosol	53417
ENSMUSG00000004328	Hif3a	GO:0005886	plasma membrane	53417
ENSMUSG00000004328	Hif3a	GO:0005886	plasma membrane	53417
ENSMUSG00000004328	Hif3a	GO:0005886	plasma membrane	53417
ENSMUSG00000004328	Hif3a	GO:0006351	transcription, DNA-templated	53417
ENSMUSG00000004328	Hif3a	GO:0006351	transcription, DNA-templated	53417
ENSMUSG00000004328	Hif3a	GO:0006355	regulation of transcription, DNA-templated	53417
ENSMUSG00000004328	Hif3a	GO:0006355	regulation of transcription, DNA-templated	53417
ENSMUSG00000004328	Hif3a	GO:0006355	regulation of transcription, DNA-templated	53417
ENSMUSG00000004328	Hif3a	GO:0006355	regulation of transcription, DNA-templated	53417
ENSMUSG00000004328	Hif3a	GO:0006357	regulation of transcription from RNA polymerase II promoter	53417
ENSMUSG00000004328	Hif3a	GO:0006357	regulation of transcription from RNA polymerase II promoter	53417
ENSMUSG00000004328	Hif3a	GO:0006366	transcription from RNA polymerase II promoter	53417
ENSMUSG00000004328	Hif3a	GO:0006366	transcription from RNA polymerase II promoter	53417
ENSMUSG00000004328	Hif3a	GO:0006915	apoptotic process	53417
ENSMUSG00000004328	Hif3a	GO:0006915	apoptotic process	53417
ENSMUSG00000004328	Hif3a	GO:0007275	multicellular organism development	53417
ENSMUSG00000004328	Hif3a	GO:0007275	multicellular organism development	53417
ENSMUSG00000004328	Hif3a	GO:0016607	nuclear speck	53417
ENSMUSG00000004328	Hif3a	GO:0016607	nuclear speck	53417
ENSMUSG00000004328	Hif3a	GO:0045944	positive regulation of transcription from RNA polymerase II promoter	53417
ENSMUSG00000004328	Hif3a	GO:0045944	positive regulation of transcription from RNA polymerase II promoter	53417
ENSMUSG00000004328	Hif3a	GO:0046983	protein dimerization activity	53417
ENSMUSG00000004328	Hif3a	GO:0046983	protein dimerization activity	53417
ENSMUSG00000004328	Hif3a	GO:0046983	protein dimerization activity	53417
ENSMUSG00000004328	Hif3a	GO:1903507	negative regulation of nucleic acid-templated transcription	53417
ENSMUSG00000004328	Hif3a	GO:1903507	negative regulation of nucleic acid-templated transcription	53417
ENSMUSG00000027940	Tpm3	GO:0001725	stress fiber	59069
ENSMUSG00000027940	Tpm3	GO:0002102	podosome	59069
ENSMUSG00000027940	Tpm3	GO:0003779	actin binding	59069
ENSMUSG00000027940	Tpm3	GO:0005515	protein binding	59069
ENSMUSG00000027940	Tpm3	GO:0005737	cytoplasm	59069
ENSMUSG00000027940	Tpm3	GO:0005737	cytoplasm	59069
ENSMUSG00000027940	Tpm3	GO:0005829	cytosol	59069
ENSMUSG00000027940	Tpm3	GO:0005856	cytoskeleton	59069
ENSMUSG00000027940	Tpm3	GO:0005862	muscle thin filament tropomyosin	59069
ENSMUSG00000027940	Tpm3	GO:0006936	muscle contraction	59069
ENSMUSG00000027940	Tpm3	GO:0007015	actin filament organization	59069
ENSMUSG00000027940	Tpm3	GO:0008307	structural constituent of muscle	59069
ENSMUSG00000027940	Tpm3	GO:0015629	actin cytoskeleton	59069
ENSMUSG00000027940	Tpm3	GO:0030426	growth cone	59069
ENSMUSG00000027940	Tpm3	GO:0030863	cortical cytoskeleton	59069
ENSMUSG00000027940	Tpm3	GO:0031941	filamentous actin	59069
ENSMUSG00000027940	Tpm3	GO:0032154	cleavage furrow	59069
ENSMUSG00000027940	Tpm3	GO:0043005	neuron projection	59069
ENSMUSG00000027940	Tpm3	GO:0051015	actin filament binding	59069
ENSMUSG00000027940	Tpm3	GO:0070062	extracellular exosome	59069
ENSMUSG00000057322	Rpl38	GO:0001501	skeletal system development	67671
ENSMUSG00000057322	Rpl38	GO:0001501	skeletal system development	67671
ENSMUSG00000057322	Rpl38	GO:0001501	skeletal system development	67671
ENSMUSG00000057322	Rpl38	GO:0001501	skeletal system development	67671
ENSMUSG00000057322	Rpl38	GO:0001501	skeletal system development	67671
ENSMUSG00000057322	Rpl38	GO:0001501	skeletal system development	67671
ENSMUSG00000057322	Rpl38	GO:0001501	skeletal system development	67671
ENSMUSG00000057322	Rpl38	GO:0001501	skeletal system development	67671
ENSMUSG00000057322	Rpl38	GO:0001503	ossification	67671
ENSMUSG00000057322	Rpl38	GO:0001503	ossification	67671
ENSMUSG00000057322	Rpl38	GO:0001503	ossification	67671
ENSMUSG00000057322	Rpl38	GO:0001503	ossification	67671
ENSMUSG00000057322	Rpl38	GO:0003723	RNA binding	67671
ENSMUSG00000057322	Rpl38	GO:0003723	RNA binding	67671
ENSMUSG00000057322	Rpl38	GO:0003723	RNA binding	67671
ENSMUSG00000057322	Rpl38	GO:0003723	RNA binding	67671
ENSMUSG00000057322	Rpl38	GO:0003735	structural constituent of ribosome	67671
ENSMUSG00000057322	Rpl38	GO:0003735	structural constituent of ribosome	67671
ENSMUSG00000057322	Rpl38	GO:0003735	structural constituent of ribosome	67671
ENSMUSG00000057322	Rpl38	GO:0003735	structural constituent of ribosome	67671
ENSMUSG00000057322	Rpl38	GO:0003735	structural constituent of ribosome	67671
ENSMUSG00000057322	Rpl38	GO:0003735	structural constituent of ribosome	67671
ENSMUSG00000057322	Rpl38	GO:0003735	structural constituent of ribosome	67671
ENSMUSG00000057322	Rpl38	GO:0003735	structural constituent of ribosome	67671
ENSMUSG00000057322	Rpl38	GO:0005622	intracellular	67671
ENSMUSG00000057322	Rpl38	GO:0005622	intracellular	67671
ENSMUSG00000057322	Rpl38	GO:0005622	intracellular	67671
ENSMUSG00000057322	Rpl38	GO:0005622	intracellular	67671
ENSMUSG00000057322	Rpl38	GO:0005840	ribosome	67671
ENSMUSG00000057322	Rpl38	GO:0005840	ribosome	67671
ENSMUSG00000057322	Rpl38	GO:0005840	ribosome	67671
ENSMUSG00000057322	Rpl38	GO:0005840	ribosome	67671
ENSMUSG00000057322	Rpl38	GO:0005925	focal adhesion	67671
ENSMUSG00000057322	Rpl38	GO:0005925	focal adhesion	67671
ENSMUSG00000057322	Rpl38	GO:0005925	focal adhesion	67671
ENSMUSG00000057322	Rpl38	GO:0005925	focal adhesion	67671
ENSMUSG00000057322	Rpl38	GO:0005925	focal adhesion	67671
ENSMUSG00000057322	Rpl38	GO:0006412	translation	67671
ENSMUSG00000057322	Rpl38	GO:0006412	translation	67671
ENSMUSG00000057322	Rpl38	GO:0006412	translation	67671
ENSMUSG00000057322	Rpl38	GO:0006412	translation	67671
ENSMUSG00000057322	Rpl38	GO:0006417	regulation of translation	67671
ENSMUSG00000057322	Rpl38	GO:0006417	regulation of translation	67671
ENSMUSG00000057322	Rpl38	GO:0006417	regulation of translation	67671
ENSMUSG00000057322	Rpl38	GO:0006417	regulation of translation	67671
ENSMUSG00000057322	Rpl38	GO:0007605	sensory perception of sound	67671
ENSMUSG00000057322	Rpl38	GO:0007605	sensory perception of sound	67671
ENSMUSG00000057322	Rpl38	GO:0007605	sensory perception of sound	67671
ENSMUSG00000057322	Rpl38	GO:0007605	sensory perception of sound	67671
ENSMUSG00000057322	Rpl38	GO:0022625	cytosolic large ribosomal subunit	67671
ENSMUSG00000057322	Rpl38	GO:0022625	cytosolic large ribosomal subunit	67671
ENSMUSG00000057322	Rpl38	GO:0022625	cytosolic large ribosomal subunit	67671
ENSMUSG00000057322	Rpl38	GO:0022625	cytosolic large ribosomal subunit	67671
ENSMUSG00000057322	Rpl38	GO:0022625	cytosolic large ribosomal subunit	67671
ENSMUSG00000057322	Rpl38	GO:0022625	cytosolic large ribosomal subunit	67671
ENSMUSG00000057322	Rpl38	GO:0022625	cytosolic large ribosomal subunit	67671
ENSMUSG00000057322	Rpl38	GO:0022625	cytosolic large ribosomal subunit	67671
ENSMUSG00000057322	Rpl38	GO:0022625	cytosolic large ribosomal subunit	67671
ENSMUSG00000057322	Rpl38	GO:0030529	intracellular ribonucleoprotein complex	67671
ENSMUSG00000057322	Rpl38	GO:0030529	intracellular ribonucleoprotein complex	67671
ENSMUSG00000057322	Rpl38	GO:0030529	intracellular ribonucleoprotein complex	67671
ENSMUSG00000057322	Rpl38	GO:0030529	intracellular ribonucleoprotein complex	67671
ENSMUSG00000057322	Rpl38	GO:0033291	eukaryotic 80S initiation complex	67671
ENSMUSG00000057322	Rpl38	GO:0033291	eukaryotic 80S initiation complex	67671
ENSMUSG00000057322	Rpl38	GO:0033291	eukaryotic 80S initiation complex	67671
ENSMUSG00000057322	Rpl38	GO:0033291	eukaryotic 80S initiation complex	67671
ENSMUSG00000057322	Rpl38	GO:0034463	90S preribosome assembly	67671
ENSMUSG00000057322	Rpl38	GO:0034463	90S preribosome assembly	67671
ENSMUSG00000057322	Rpl38	GO:0034463	90S preribosome assembly	67671
ENSMUSG00000057322	Rpl38	GO:0034463	90S preribosome assembly	67671
ENSMUSG00000057322	Rpl38	GO:0042474	middle ear morphogenesis	67671
ENSMUSG00000057322	Rpl38	GO:0042474	middle ear morphogenesis	67671
ENSMUSG00000057322	Rpl38	GO:0042474	middle ear morphogenesis	67671
ENSMUSG00000057322	Rpl38	GO:0042474	middle ear morphogenesis	67671
ENSMUSG00000057322	Rpl38	GO:0048318	axial mesoderm development	67671
ENSMUSG00000057322	Rpl38	GO:0048318	axial mesoderm development	67671
ENSMUSG00000057322	Rpl38	GO:0048318	axial mesoderm development	67671
ENSMUSG00000057322	Rpl38	GO:0048318	axial mesoderm development	67671
ENSMUSG00000061455	Stx17	GO:0000149	SNARE binding	67727
ENSMUSG00000061455	Stx17	GO:0000149	SNARE binding	67727
ENSMUSG00000061455	Stx17	GO:0000149	SNARE binding	67727
ENSMUSG00000061455	Stx17	GO:0000149	SNARE binding	67727
ENSMUSG00000061455	Stx17	GO:0000149	SNARE binding	67727
ENSMUSG00000061455	Stx17	GO:0000149	SNARE binding	67727
ENSMUSG00000061455	Stx17	GO:0000149	SNARE binding	67727
ENSMUSG00000061455	Stx17	GO:0000149	SNARE binding	67727
ENSMUSG00000061455	Stx17	GO:0000149	SNARE binding	67727
ENSMUSG00000061455	Stx17	GO:0000149	SNARE binding	67727
ENSMUSG00000061455	Stx17	GO:0000421	autophagosome membrane	67727
ENSMUSG00000061455	Stx17	GO:0000421	autophagosome membrane	67727
ENSMUSG00000061455	Stx17	GO:0000421	autophagosome membrane	67727
ENSMUSG00000061455	Stx17	GO:0000421	autophagosome membrane	67727
ENSMUSG00000061455	Stx17	GO:0000421	autophagosome membrane	67727
ENSMUSG00000061455	Stx17	GO:0000421	autophagosome membrane	67727
ENSMUSG00000061455	Stx17	GO:0005484	SNAP receptor activity	67727
ENSMUSG00000061455	Stx17	GO:0005484	SNAP receptor activity	67727
ENSMUSG00000061455	Stx17	GO:0005484	SNAP receptor activity	67727
ENSMUSG00000061455	Stx17	GO:0005484	SNAP receptor activity	67727
ENSMUSG00000061455	Stx17	GO:0005484	SNAP receptor activity	67727
ENSMUSG00000061455	Stx17	GO:0005484	SNAP receptor activity	67727
ENSMUSG00000061455	Stx17	GO:0005484	SNAP receptor activity	67727
ENSMUSG00000061455	Stx17	GO:0005484	SNAP receptor activity	67727
ENSMUSG00000061455	Stx17	GO:0005484	SNAP receptor activity	67727
ENSMUSG00000061455	Stx17	GO:0005622	intracellular	67727
ENSMUSG00000061455	Stx17	GO:0005737	cytoplasm	67727
ENSMUSG00000061455	Stx17	GO:0005737	cytoplasm	67727
ENSMUSG00000061455	Stx17	GO:0005737	cytoplasm	67727
ENSMUSG00000061455	Stx17	GO:0005737	cytoplasm	67727
ENSMUSG00000061455	Stx17	GO:0005739	mitochondrion	67727
ENSMUSG00000061455	Stx17	GO:0005739	mitochondrion	67727
ENSMUSG00000061455	Stx17	GO:0005739	mitochondrion	67727
ENSMUSG00000061455	Stx17	GO:0005776	autophagosome	67727
ENSMUSG00000061455	Stx17	GO:0005776	autophagosome	67727
ENSMUSG00000061455	Stx17	GO:0005776	autophagosome	67727
ENSMUSG00000061455	Stx17	GO:0005776	autophagosome	67727
ENSMUSG00000061455	Stx17	GO:0005776	autophagosome	67727
ENSMUSG00000061455	Stx17	GO:0005783	endoplasmic reticulum	67727
ENSMUSG00000061455	Stx17	GO:0005783	endoplasmic reticulum	67727
ENSMUSG00000061455	Stx17	GO:0005789	endoplasmic reticulum membrane	67727
ENSMUSG00000061455	Stx17	GO:0005789	endoplasmic reticulum membrane	67727
ENSMUSG00000061455	Stx17	GO:0005789	endoplasmic reticulum membrane	67727
ENSMUSG00000061455	Stx17	GO:0005789	endoplasmic reticulum membrane	67727
ENSMUSG00000061455	Stx17	GO:0005789	endoplasmic reticulum membrane	67727
ENSMUSG00000061455	Stx17	GO:0005789	endoplasmic reticulum membrane	67727
ENSMUSG00000061455	Stx17	GO:0005793	endoplasmic reticulum-Golgi intermediate compartment	67727
ENSMUSG00000061455	Stx17	GO:0005793	endoplasmic reticulum-Golgi intermediate compartment	67727
ENSMUSG00000061455	Stx17	GO:0005793	endoplasmic reticulum-Golgi intermediate compartment	67727
ENSMUSG00000061455	Stx17	GO:0005793	endoplasmic reticulum-Golgi intermediate compartment	67727
ENSMUSG00000061455	Stx17	GO:0005793	endoplasmic reticulum-Golgi intermediate compartment	67727
ENSMUSG00000061455	Stx17	GO:0005829	cytosol	67727
ENSMUSG00000061455	Stx17	GO:0005829	cytosol	67727
ENSMUSG00000061455	Stx17	GO:0005829	cytosol	67727
ENSMUSG00000061455	Stx17	GO:0005829	cytosol	67727
ENSMUSG00000061455	Stx17	GO:0005886	plasma membrane	67727
ENSMUSG00000061455	Stx17	GO:0005886	plasma membrane	67727
ENSMUSG00000061455	Stx17	GO:0006810	transport	67727
ENSMUSG00000061455	Stx17	GO:0006810	transport	67727
ENSMUSG00000061455	Stx17	GO:0006886	intracellular protein transport	67727
ENSMUSG00000061455	Stx17	GO:0006886	intracellular protein transport	67727
ENSMUSG00000061455	Stx17	GO:0006886	intracellular protein transport	67727
ENSMUSG00000061455	Stx17	GO:0006886	intracellular protein transport	67727
ENSMUSG00000061455	Stx17	GO:0006886	intracellular protein transport	67727
ENSMUSG00000061455	Stx17	GO:0006887	exocytosis	67727
ENSMUSG00000061455	Stx17	GO:0006887	exocytosis	67727
ENSMUSG00000061455	Stx17	GO:0006888	ER to Golgi vesicle-mediated transport	67727
ENSMUSG00000061455	Stx17	GO:0006888	ER to Golgi vesicle-mediated transport	67727
ENSMUSG00000061455	Stx17	GO:0006888	ER to Golgi vesicle-mediated transport	67727
ENSMUSG00000061455	Stx17	GO:0006888	ER to Golgi vesicle-mediated transport	67727
ENSMUSG00000061455	Stx17	GO:0006888	ER to Golgi vesicle-mediated transport	67727
ENSMUSG00000061455	Stx17	GO:0006888	ER to Golgi vesicle-mediated transport	67727
ENSMUSG00000061455	Stx17	GO:0006888	ER to Golgi vesicle-mediated transport	67727
ENSMUSG00000061455	Stx17	GO:0006888	ER to Golgi vesicle-mediated transport	67727
ENSMUSG00000061455	Stx17	GO:0006906	vesicle fusion	67727
ENSMUSG00000061455	Stx17	GO:0006906	vesicle fusion	67727
ENSMUSG00000061455	Stx17	GO:0006914	autophagy	67727
ENSMUSG00000061455	Stx17	GO:0006914	autophagy	67727
ENSMUSG00000061455	Stx17	GO:0007030	Golgi organization	67727
ENSMUSG00000061455	Stx17	GO:0007030	Golgi organization	67727
ENSMUSG00000061455	Stx17	GO:0007030	Golgi organization	67727
ENSMUSG00000061455	Stx17	GO:0007030	Golgi organization	67727
ENSMUSG00000061455	Stx17	GO:0007030	Golgi organization	67727
ENSMUSG00000061455	Stx17	GO:0012505	endomembrane system	67727
ENSMUSG00000061455	Stx17	GO:0012505	endomembrane system	67727
ENSMUSG00000061455	Stx17	GO:0012507	ER to Golgi transport vesicle membrane	67727
ENSMUSG00000061455	Stx17	GO:0012507	ER to Golgi transport vesicle membrane	67727
ENSMUSG00000061455	Stx17	GO:0016020	membrane	67727
ENSMUSG00000061455	Stx17	GO:0016020	membrane	67727
ENSMUSG00000061455	Stx17	GO:0016020	membrane	67727
ENSMUSG00000061455	Stx17	GO:0016020	membrane	67727
ENSMUSG00000061455	Stx17	GO:0016021	integral component of membrane	67727
ENSMUSG00000061455	Stx17	GO:0016021	integral component of membrane	67727
ENSMUSG00000061455	Stx17	GO:0016021	integral component of membrane	67727
ENSMUSG00000061455	Stx17	GO:0016021	integral component of membrane	67727
ENSMUSG00000061455	Stx17	GO:0016192	vesicle-mediated transport	67727
ENSMUSG00000061455	Stx17	GO:0016192	vesicle-mediated transport	67727
ENSMUSG00000061455	Stx17	GO:0016192	vesicle-mediated transport	67727
ENSMUSG00000061455	Stx17	GO:0016192	vesicle-mediated transport	67727
ENSMUSG00000061455	Stx17	GO:0016240	autophagosome membrane docking	67727
ENSMUSG00000061455	Stx17	GO:0016240	autophagosome membrane docking	67727
ENSMUSG00000061455	Stx17	GO:0016240	autophagosome membrane docking	67727
ENSMUSG00000061455	Stx17	GO:0019901	protein kinase binding	67727
ENSMUSG00000061455	Stx17	GO:0019903	protein phosphatase binding	67727
ENSMUSG00000061455	Stx17	GO:0019903	protein phosphatase binding	67727
ENSMUSG00000061455	Stx17	GO:0019903	protein phosphatase binding	67727
ENSMUSG00000061455	Stx17	GO:0030134	COPII-coated ER to Golgi transport vesicle	67727
ENSMUSG00000061455	Stx17	GO:0030134	COPII-coated ER to Golgi transport vesicle	67727
ENSMUSG00000061455	Stx17	GO:0030134	COPII-coated ER to Golgi transport vesicle	67727
ENSMUSG00000061455	Stx17	GO:0030868	smooth endoplasmic reticulum membrane	67727
ENSMUSG00000061455	Stx17	GO:0030868	smooth endoplasmic reticulum membrane	67727
ENSMUSG00000061455	Stx17	GO:0030868	smooth endoplasmic reticulum membrane	67727
ENSMUSG00000061455	Stx17	GO:0030868	smooth endoplasmic reticulum membrane	67727
ENSMUSG00000061455	Stx17	GO:0030868	smooth endoplasmic reticulum membrane	67727
ENSMUSG00000061455	Stx17	GO:0030868	smooth endoplasmic reticulum membrane	67727
ENSMUSG00000061455	Stx17	GO:0030897	HOPS complex	67727
ENSMUSG00000061455	Stx17	GO:0030897	HOPS complex	67727
ENSMUSG00000061455	Stx17	GO:0030897	HOPS complex	67727
ENSMUSG00000061455	Stx17	GO:0031201	SNARE complex	67727
ENSMUSG00000061455	Stx17	GO:0031201	SNARE complex	67727
ENSMUSG00000061455	Stx17	GO:0031201	SNARE complex	67727
ENSMUSG00000061455	Stx17	GO:0031201	SNARE complex	67727
ENSMUSG00000061455	Stx17	GO:0031201	SNARE complex	67727
ENSMUSG00000061455	Stx17	GO:0031201	SNARE complex	67727
ENSMUSG00000061455	Stx17	GO:0031201	SNARE complex	67727
ENSMUSG00000061455	Stx17	GO:0031410	cytoplasmic vesicle	67727
ENSMUSG00000061455	Stx17	GO:0031410	cytoplasmic vesicle	67727
ENSMUSG00000061455	Stx17	GO:0033116	endoplasmic reticulum-Golgi intermediate compartment membrane	67727
ENSMUSG00000061455	Stx17	GO:0033116	endoplasmic reticulum-Golgi intermediate compartment membrane	67727
ENSMUSG00000061455	Stx17	GO:0034497	protein localization to pre-autophagosomal structure	67727
ENSMUSG00000061455	Stx17	GO:0034497	protein localization to pre-autophagosomal structure	67727
ENSMUSG00000061455	Stx17	GO:0034497	protein localization to pre-autophagosomal structure	67727
ENSMUSG00000061455	Stx17	GO:0044233	ER-mitochondrion membrane contact site	67727
ENSMUSG00000061455	Stx17	GO:0044233	ER-mitochondrion membrane contact site	67727
ENSMUSG00000061455	Stx17	GO:0044233	ER-mitochondrion membrane contact site	67727
ENSMUSG00000061455	Stx17	GO:0048278	vesicle docking	67727
ENSMUSG00000061455	Stx17	GO:0048278	vesicle docking	67727
ENSMUSG00000061455	Stx17	GO:0061025	membrane fusion	67727
ENSMUSG00000061455	Stx17	GO:0097111	endoplasmic reticulum-Golgi intermediate compartment organization	67727
ENSMUSG00000061455	Stx17	GO:0097111	endoplasmic reticulum-Golgi intermediate compartment organization	67727
ENSMUSG00000061455	Stx17	GO:0097111	endoplasmic reticulum-Golgi intermediate compartment organization	67727
ENSMUSG00000061455	Stx17	GO:0097111	endoplasmic reticulum-Golgi intermediate compartment organization	67727
ENSMUSG00000061455	Stx17	GO:0097111	endoplasmic reticulum-Golgi intermediate compartment organization	67727
ENSMUSG00000061455	Stx17	GO:0097111	endoplasmic reticulum-Golgi intermediate compartment organization	67727
ENSMUSG00000061455	Stx17	GO:0097111	endoplasmic reticulum-Golgi intermediate compartment organization	67727
ENSMUSG00000061455	Stx17	GO:0097111	endoplasmic reticulum-Golgi intermediate compartment organization	67727
ENSMUSG00000061455	Stx17	GO:0097352	autophagosome maturation	67727
ENSMUSG00000061455	Stx17	GO:0097352	autophagosome maturation	67727
ENSMUSG00000061455	Stx17	GO:0097352	autophagosome maturation	67727
ENSMUSG00000061455	Stx17	GO:0097352	autophagosome maturation	67727
ENSMUSG00000061455	Stx17	GO:0097352	autophagosome maturation	67727
ENSMUSG00000061455	Stx17	GO:0097352	autophagosome maturation	67727
ENSMUSG00000061455	Stx17	GO:0097352	autophagosome maturation	67727
ENSMUSG00000061455	Stx17	GO:0097352	autophagosome maturation	67727
ENSMUSG00000053030	Spink2	GO:0001669	acrosomal vesicle	69982
ENSMUSG00000053030	Spink2	GO:0002176	male germ cell proliferation	69982
ENSMUSG00000053030	Spink2	GO:0004867	serine-type endopeptidase inhibitor activity	69982
ENSMUSG00000053030	Spink2	GO:0004867	serine-type endopeptidase inhibitor activity	69982
ENSMUSG00000053030	Spink2	GO:0005576	extracellular region	69982
ENSMUSG00000053030	Spink2	GO:0005615	extracellular space	69982
ENSMUSG00000053030	Spink2	GO:0005737	cytoplasm	69982
ENSMUSG00000053030	Spink2	GO:0006915	apoptotic process	69982
ENSMUSG00000053030	Spink2	GO:0007283	spermatogenesis	69982
ENSMUSG00000053030	Spink2	GO:0007283	spermatogenesis	69982
ENSMUSG00000053030	Spink2	GO:0007286	spermatid development	69982
ENSMUSG00000053030	Spink2	GO:0008584	male gonad development	69982
ENSMUSG00000053030	Spink2	GO:0009566	fertilization	69982
ENSMUSG00000053030	Spink2	GO:0010466	negative regulation of peptidase activity	69982
ENSMUSG00000053030	Spink2	GO:0030154	cell differentiation	69982
ENSMUSG00000053030	Spink2	GO:0030414	peptidase inhibitor activity	69982
ENSMUSG00000053030	Spink2	GO:0043005	neuron projection	69982
ENSMUSG00000053030	Spink2	GO:0043065	positive regulation of apoptotic process	69982
ENSMUSG00000053030	Spink2	GO:0060046	regulation of acrosome reaction	69982
ENSMUSG00000053030	Spink2	GO:0072520	seminiferous tubule development	69982
ENSMUSG00000053030	Spink2	GO:1900004	negative regulation of serine-type endopeptidase activity	69982
ENSMUSG00000040498	Igsf23	GO:0003674	molecular_function	70080
ENSMUSG00000040498	Igsf23	GO:0003674	molecular_function	70080
ENSMUSG00000040498	Igsf23	GO:0005575	cellular_component	70080
ENSMUSG00000040498	Igsf23	GO:0005575	cellular_component	70080
ENSMUSG00000040498	Igsf23	GO:0008150	biological_process	70080
ENSMUSG00000040498	Igsf23	GO:0008150	biological_process	70080
ENSMUSG00000040498	Igsf23	GO:0016020	membrane	70080
ENSMUSG00000040498	Igsf23	GO:0016020	membrane	70080
ENSMUSG00000040498	Igsf23	GO:0016021	integral component of membrane	70080
ENSMUSG00000040498	Igsf23	GO:0016021	integral component of membrane	70080
ENSMUSG00000021791	Dydc2	GO:0000781	chromosome, telomeric region	71200
ENSMUSG00000021791	Dydc2	GO:0006348	chromatin silencing at telomere	71200
ENSMUSG00000021791	Dydc2	GO:0042800	histone methyltransferase activity (H3-K4 specific)	71200
ENSMUSG00000021791	Dydc2	GO:0048188	Set1C/COMPASS complex	71200
ENSMUSG00000021791	Dydc2	GO:0051568	histone H3-K4 methylation	71200
ENSMUSG00000024154	Gtf2a1l	GO:0003677	DNA binding	71828
ENSMUSG00000024154	Gtf2a1l	GO:0003713	transcription coactivator activity	71828
ENSMUSG00000024154	Gtf2a1l	GO:0005515	protein binding	71828
ENSMUSG00000024154	Gtf2a1l	GO:0005634	nucleus	71828
ENSMUSG00000024154	Gtf2a1l	GO:0005634	nucleus	71828
ENSMUSG00000024154	Gtf2a1l	GO:0005672	transcription factor TFIIA complex	71828
ENSMUSG00000024154	Gtf2a1l	GO:0005672	transcription factor TFIIA complex	71828
ENSMUSG00000024154	Gtf2a1l	GO:0005672	transcription factor TFIIA complex	71828
ENSMUSG00000024154	Gtf2a1l	GO:0005737	cytoplasm	71828
ENSMUSG00000024154	Gtf2a1l	GO:0006351	transcription, DNA-templated	71828
ENSMUSG00000024154	Gtf2a1l	GO:0006355	regulation of transcription, DNA-templated	71828
ENSMUSG00000024154	Gtf2a1l	GO:0006366	transcription from RNA polymerase II promoter	71828
ENSMUSG00000024154	Gtf2a1l	GO:0006367	transcription initiation from RNA polymerase II promoter	71828
ENSMUSG00000024154	Gtf2a1l	GO:0006367	transcription initiation from RNA polymerase II promoter	71828
ENSMUSG00000024154	Gtf2a1l	GO:0050890	cognition	71828
ENSMUSG00000076434	Wfdc3	GO:0003674	molecular_function	71856
ENSMUSG00000076434	Wfdc3	GO:0004867	serine-type endopeptidase inhibitor activity	71856
ENSMUSG00000076434	Wfdc3	GO:0005575	cellular_component	71856
ENSMUSG00000076434	Wfdc3	GO:0005576	extracellular region	71856
ENSMUSG00000076434	Wfdc3	GO:0005576	extracellular region	71856
ENSMUSG00000076434	Wfdc3	GO:0008150	biological_process	71856
ENSMUSG00000076434	Wfdc3	GO:0010466	negative regulation of peptidase activity	71856
ENSMUSG00000076434	Wfdc3	GO:0010466	negative regulation of peptidase activity	71856
ENSMUSG00000076434	Wfdc3	GO:0010951	negative regulation of endopeptidase activity	71856
ENSMUSG00000076434	Wfdc3	GO:0030414	peptidase inhibitor activity	71856
ENSMUSG00000076434	Wfdc3	GO:0030414	peptidase inhibitor activity	71856
ENSMUSG00000027518	1700021F07Rik	GO:0003674	molecular_function	72221
ENSMUSG00000027518	1700021F07Rik	GO:0005575	cellular_component	72221
ENSMUSG00000027518	1700021F07Rik	GO:0008150	biological_process	72221
ENSMUSG00000028637	Ccdc30	GO:0003674	molecular_function	73332
ENSMUSG00000028637	Ccdc30	GO:0003674	molecular_function	73332
ENSMUSG00000028637	Ccdc30	GO:0005575	cellular_component	73332
ENSMUSG00000028637	Ccdc30	GO:0005575	cellular_component	73332
ENSMUSG00000028637	Ccdc30	GO:0008150	biological_process	73332
ENSMUSG00000028637	Ccdc30	GO:0008150	biological_process	73332
ENSMUSG00000035107	Dcbld2	GO:0005887	integral component of plasma membrane	73379
ENSMUSG00000035107	Dcbld2	GO:0005887	integral component of plasma membrane	73379
ENSMUSG00000035107	Dcbld2	GO:0005887	integral component of plasma membrane	73379
ENSMUSG00000035107	Dcbld2	GO:0009986	cell surface	73379
ENSMUSG00000035107	Dcbld2	GO:0009986	cell surface	73379
ENSMUSG00000035107	Dcbld2	GO:0009986	cell surface	73379
ENSMUSG00000035107	Dcbld2	GO:0016020	membrane	73379
ENSMUSG00000035107	Dcbld2	GO:0016021	integral component of membrane	73379
ENSMUSG00000035107	Dcbld2	GO:0030308	negative regulation of cell growth	73379
ENSMUSG00000035107	Dcbld2	GO:0030308	negative regulation of cell growth	73379
ENSMUSG00000035107	Dcbld2	GO:0030308	negative regulation of cell growth	73379
ENSMUSG00000035107	Dcbld2	GO:0042060	wound healing	73379
ENSMUSG00000035107	Dcbld2	GO:0042060	wound healing	73379
ENSMUSG00000035107	Dcbld2	GO:0042060	wound healing	73379
ENSMUSG00000074832	2410141K09Rik	GO:0003676	nucleic acid binding	76803
ENSMUSG00000074832	2410141K09Rik	GO:0003676	nucleic acid binding	76803
ENSMUSG00000074832	2410141K09Rik	GO:0003676	nucleic acid binding	76803
ENSMUSG00000074832	2410141K09Rik	GO:0003700	transcription factor activity, sequence-specific DNA binding	76803
ENSMUSG00000074832	2410141K09Rik	GO:0005575	cellular_component	76803
ENSMUSG00000074832	2410141K09Rik	GO:0005575	cellular_component	76803
ENSMUSG00000074832	2410141K09Rik	GO:0005575	cellular_component	76803
ENSMUSG00000074832	2410141K09Rik	GO:0005622	intracellular	76803
ENSMUSG00000074832	2410141K09Rik	GO:0005622	intracellular	76803
ENSMUSG00000074832	2410141K09Rik	GO:0005622	intracellular	76803
ENSMUSG00000074832	2410141K09Rik	GO:0006355	regulation of transcription, DNA-templated	76803
ENSMUSG00000074832	2410141K09Rik	GO:0006355	regulation of transcription, DNA-templated	76803
ENSMUSG00000074832	2410141K09Rik	GO:0006355	regulation of transcription, DNA-templated	76803
ENSMUSG00000074832	2410141K09Rik	GO:0006355	regulation of transcription, DNA-templated	76803
ENSMUSG00000074832	2410141K09Rik	GO:0046872	metal ion binding	76803
ENSMUSG00000021880	Rnase6	GO:0003676	nucleic acid binding	78416
ENSMUSG00000021880	Rnase6	GO:0004518	nuclease activity	78416
ENSMUSG00000021880	Rnase6	GO:0004519	endonuclease activity	78416
ENSMUSG00000021880	Rnase6	GO:0004540	ribonuclease activity	78416
ENSMUSG00000021880	Rnase6	GO:0005615	extracellular space	78416
ENSMUSG00000021880	Rnase6	GO:0005622	intracellular	78416
ENSMUSG00000021880	Rnase6	GO:0016787	hydrolase activity	78416
ENSMUSG00000021880	Rnase6	GO:0019731	antibacterial humoral response	78416
ENSMUSG00000021880	Rnase6	GO:0031410	cytoplasmic vesicle	78416
ENSMUSG00000021880	Rnase6	GO:0045087	innate immune response	78416
ENSMUSG00000021880	Rnase6	GO:0050829	defense response to Gram-negative bacterium	78416
ENSMUSG00000021880	Rnase6	GO:0050830	defense response to Gram-positive bacterium	78416
ENSMUSG00000021880	Rnase6	GO:0051607	defense response to virus	78416
ENSMUSG00000021880	Rnase6	GO:0061844	antimicrobial humoral immune response mediated by antimicrobial peptide	78416
ENSMUSG00000021880	Rnase6	GO:0070062	extracellular exosome	78416
ENSMUSG00000021880	Rnase6	GO:0090501	RNA phosphodiester bond hydrolysis	78416
ENSMUSG00000057058	Skap1	GO:0002250	adaptive immune response	78473
ENSMUSG00000057058	Skap1	GO:0002250	adaptive immune response	78473
ENSMUSG00000057058	Skap1	GO:0002250	adaptive immune response	78473
ENSMUSG00000057058	Skap1	GO:0002376	immune system process	78473
ENSMUSG00000057058	Skap1	GO:0002376	immune system process	78473
ENSMUSG00000057058	Skap1	GO:0002376	immune system process	78473
ENSMUSG00000057058	Skap1	GO:0002757	immune response-activating signal transduction	78473
ENSMUSG00000057058	Skap1	GO:0002757	immune response-activating signal transduction	78473
ENSMUSG00000057058	Skap1	GO:0002757	immune response-activating signal transduction	78473
ENSMUSG00000057058	Skap1	GO:0005070	SH3/SH2 adaptor activity	78473
ENSMUSG00000057058	Skap1	GO:0005070	SH3/SH2 adaptor activity	78473
ENSMUSG00000057058	Skap1	GO:0005070	SH3/SH2 adaptor activity	78473
ENSMUSG00000057058	Skap1	GO:0005515	protein binding	78473
ENSMUSG00000057058	Skap1	GO:0005515	protein binding	78473
ENSMUSG00000057058	Skap1	GO:0005515	protein binding	78473
ENSMUSG00000057058	Skap1	GO:0005634	nucleus	78473
ENSMUSG00000057058	Skap1	GO:0005634	nucleus	78473
ENSMUSG00000057058	Skap1	GO:0005634	nucleus	78473
ENSMUSG00000057058	Skap1	GO:0005737	cytoplasm	78473
ENSMUSG00000057058	Skap1	GO:0005737	cytoplasm	78473
ENSMUSG00000057058	Skap1	GO:0005737	cytoplasm	78473
ENSMUSG00000057058	Skap1	GO:0005737	cytoplasm	78473
ENSMUSG00000057058	Skap1	GO:0005737	cytoplasm	78473
ENSMUSG00000057058	Skap1	GO:0005737	cytoplasm	78473
ENSMUSG00000057058	Skap1	GO:0005829	cytosol	78473
ENSMUSG00000057058	Skap1	GO:0005829	cytosol	78473
ENSMUSG00000057058	Skap1	GO:0005829	cytosol	78473
ENSMUSG00000057058	Skap1	GO:0005886	plasma membrane	78473
ENSMUSG00000057058	Skap1	GO:0005886	plasma membrane	78473
ENSMUSG00000057058	Skap1	GO:0005886	plasma membrane	78473
ENSMUSG00000057058	Skap1	GO:0005886	plasma membrane	78473
ENSMUSG00000057058	Skap1	GO:0005886	plasma membrane	78473
ENSMUSG00000057058	Skap1	GO:0005886	plasma membrane	78473
ENSMUSG00000057058	Skap1	GO:0005886	plasma membrane	78473
ENSMUSG00000057058	Skap1	GO:0005886	plasma membrane	78473
ENSMUSG00000057058	Skap1	GO:0005886	plasma membrane	78473
ENSMUSG00000057058	Skap1	GO:0005911	cell-cell junction	78473
ENSMUSG00000057058	Skap1	GO:0005911	cell-cell junction	78473
ENSMUSG00000057058	Skap1	GO:0005911	cell-cell junction	78473
ENSMUSG00000057058	Skap1	GO:0009967	positive regulation of signal transduction	78473
ENSMUSG00000057058	Skap1	GO:0009967	positive regulation of signal transduction	78473
ENSMUSG00000057058	Skap1	GO:0009967	positive regulation of signal transduction	78473
ENSMUSG00000057058	Skap1	GO:0016020	membrane	78473
ENSMUSG00000057058	Skap1	GO:0016020	membrane	78473
ENSMUSG00000057058	Skap1	GO:0016020	membrane	78473
ENSMUSG00000057058	Skap1	GO:0019901	protein kinase binding	78473
ENSMUSG00000057058	Skap1	GO:0019901	protein kinase binding	78473
ENSMUSG00000057058	Skap1	GO:0019901	protein kinase binding	78473
ENSMUSG00000057058	Skap1	GO:0019901	protein kinase binding	78473
ENSMUSG00000057058	Skap1	GO:0019903	protein phosphatase binding	78473
ENSMUSG00000057058	Skap1	GO:0019903	protein phosphatase binding	78473
ENSMUSG00000057058	Skap1	GO:0019903	protein phosphatase binding	78473
ENSMUSG00000057058	Skap1	GO:0019903	protein phosphatase binding	78473
ENSMUSG00000057058	Skap1	GO:0032403	protein complex binding	78473
ENSMUSG00000057058	Skap1	GO:0042101	T cell receptor complex	78473
ENSMUSG00000057058	Skap1	GO:0042101	T cell receptor complex	78473
ENSMUSG00000057058	Skap1	GO:0042101	T cell receptor complex	78473
ENSMUSG00000057058	Skap1	GO:0042169	SH2 domain binding	78473
ENSMUSG00000057058	Skap1	GO:0042169	SH2 domain binding	78473
ENSMUSG00000057058	Skap1	GO:0042169	SH2 domain binding	78473
ENSMUSG00000057058	Skap1	GO:0042169	SH2 domain binding	78473
ENSMUSG00000057058	Skap1	GO:0045785	positive regulation of cell adhesion	78473
ENSMUSG00000057058	Skap1	GO:0045785	positive regulation of cell adhesion	78473
ENSMUSG00000057058	Skap1	GO:0045785	positive regulation of cell adhesion	78473
ENSMUSG00000057058	Skap1	GO:0045893	positive regulation of transcription, DNA-templated	78473
ENSMUSG00000057058	Skap1	GO:0045893	positive regulation of transcription, DNA-templated	78473
ENSMUSG00000057058	Skap1	GO:0045893	positive regulation of transcription, DNA-templated	78473
ENSMUSG00000057058	Skap1	GO:0045893	positive regulation of transcription, DNA-templated	78473
ENSMUSG00000057058	Skap1	GO:0045944	positive regulation of transcription from RNA polymerase II promoter	78473
ENSMUSG00000057058	Skap1	GO:0045944	positive regulation of transcription from RNA polymerase II promoter	78473
ENSMUSG00000057058	Skap1	GO:0045944	positive regulation of transcription from RNA polymerase II promoter	78473
ENSMUSG00000057058	Skap1	GO:0045944	positive regulation of transcription from RNA polymerase II promoter	78473
ENSMUSG00000057058	Skap1	GO:0050852	T cell receptor signaling pathway	78473
ENSMUSG00000057058	Skap1	GO:0050852	T cell receptor signaling pathway	78473
ENSMUSG00000057058	Skap1	GO:0050852	T cell receptor signaling pathway	78473
ENSMUSG00000057058	Skap1	GO:0050852	T cell receptor signaling pathway	78473
ENSMUSG00000057058	Skap1	GO:0072659	protein localization to plasma membrane	78473
ENSMUSG00000057058	Skap1	GO:0072659	protein localization to plasma membrane	78473
ENSMUSG00000057058	Skap1	GO:0072659	protein localization to plasma membrane	78473
ENSMUSG00000038598	AI481877	GO:0003674	molecular_function	100155
ENSMUSG00000038598	AI481877	GO:0005575	cellular_component	100155
ENSMUSG00000038598	AI481877	GO:0008150	biological_process	100155
ENSMUSG00000052013	Btla	GO:0016020	membrane	208154
ENSMUSG00000052013	Btla	GO:0016020	membrane	208154
ENSMUSG00000052013	Btla	GO:0016021	integral component of membrane	208154
ENSMUSG00000052013	Btla	GO:0016021	integral component of membrane	208154
ENSMUSG00000096433	Zfp994	GO:0003676	nucleic acid binding	240038
ENSMUSG00000096433	Zfp994	GO:0003700	transcription factor activity, sequence-specific DNA binding	240038
ENSMUSG00000096433	Zfp994	GO:0005575	cellular_component	240038
ENSMUSG00000096433	Zfp994	GO:0005622	intracellular	240038
ENSMUSG00000096433	Zfp994	GO:0006355	regulation of transcription, DNA-templated	240038
ENSMUSG00000096433	Zfp994	GO:0006355	regulation of transcription, DNA-templated	240038
ENSMUSG00000096433	Zfp994	GO:0046872	metal ion binding	240038
ENSMUSG00000034528	Hsd17b13	GO:0003674	molecular_function	243168
ENSMUSG00000034528	Hsd17b13	GO:0003674	molecular_function	243168
ENSMUSG00000034528	Hsd17b13	GO:0005576	extracellular region	243168
ENSMUSG00000034528	Hsd17b13	GO:0005576	extracellular region	243168
ENSMUSG00000034528	Hsd17b13	GO:0005811	lipid droplet	243168
ENSMUSG00000034528	Hsd17b13	GO:0005811	lipid droplet	243168
ENSMUSG00000034528	Hsd17b13	GO:0005811	lipid droplet	243168
ENSMUSG00000034528	Hsd17b13	GO:0016020	membrane	243168
ENSMUSG00000034528	Hsd17b13	GO:0016021	integral component of membrane	243168
ENSMUSG00000034528	Hsd17b13	GO:0016491	oxidoreductase activity	243168
ENSMUSG00000034528	Hsd17b13	GO:0016491	oxidoreductase activity	243168
ENSMUSG00000034528	Hsd17b13	GO:0046889	positive regulation of lipid biosynthetic process	243168
ENSMUSG00000034528	Hsd17b13	GO:0046889	positive regulation of lipid biosynthetic process	243168
ENSMUSG00000034528	Hsd17b13	GO:0046889	positive regulation of lipid biosynthetic process	243168
ENSMUSG00000034528	Hsd17b13	GO:0055114	oxidation-reduction process	243168
ENSMUSG00000034528	Hsd17b13	GO:0055114	oxidation-reduction process	243168
ENSMUSG00000051041	Olfml1	GO:0003674	molecular_function	244198
ENSMUSG00000051041	Olfml1	GO:0005575	cellular_component	244198
ENSMUSG00000051041	Olfml1	GO:0008150	biological_process	244198
ENSMUSG00000040187	Arntl2	GO:0000982	transcription factor activity, RNA polymerase II core promoter proximal region sequence-specific binding	272322
ENSMUSG00000040187	Arntl2	GO:0000982	transcription factor activity, RNA polymerase II core promoter proximal region sequence-specific binding	272322
ENSMUSG00000040187	Arntl2	GO:0000982	transcription factor activity, RNA polymerase II core promoter proximal region sequence-specific binding	272322
ENSMUSG00000040187	Arntl2	GO:0000982	transcription factor activity, RNA polymerase II core promoter proximal region sequence-specific binding	272322
ENSMUSG00000040187	Arntl2	GO:0003677	DNA binding	272322
ENSMUSG00000040187	Arntl2	GO:0003677	DNA binding	272322
ENSMUSG00000040187	Arntl2	GO:0003677	DNA binding	272322
ENSMUSG00000040187	Arntl2	GO:0003700	transcription factor activity, sequence-specific DNA binding	272322
ENSMUSG00000040187	Arntl2	GO:0003700	transcription factor activity, sequence-specific DNA binding	272322
ENSMUSG00000040187	Arntl2	GO:0003700	transcription factor activity, sequence-specific DNA binding	272322
ENSMUSG00000040187	Arntl2	GO:0003700	transcription factor activity, sequence-specific DNA binding	272322
ENSMUSG00000040187	Arntl2	GO:0003700	transcription factor activity, sequence-specific DNA binding	272322
ENSMUSG00000040187	Arntl2	GO:0003700	transcription factor activity, sequence-specific DNA binding	272322
ENSMUSG00000040187	Arntl2	GO:0003700	transcription factor activity, sequence-specific DNA binding	272322
ENSMUSG00000040187	Arntl2	GO:0003700	transcription factor activity, sequence-specific DNA binding	272322
ENSMUSG00000040187	Arntl2	GO:0005515	protein binding	272322
ENSMUSG00000040187	Arntl2	GO:0005515	protein binding	272322
ENSMUSG00000040187	Arntl2	GO:0005515	protein binding	272322
ENSMUSG00000040187	Arntl2	GO:0005634	nucleus	272322
ENSMUSG00000040187	Arntl2	GO:0005634	nucleus	272322
ENSMUSG00000040187	Arntl2	GO:0005634	nucleus	272322
ENSMUSG00000040187	Arntl2	GO:0005634	nucleus	272322
ENSMUSG00000040187	Arntl2	GO:0005634	nucleus	272322
ENSMUSG00000040187	Arntl2	GO:0005634	nucleus	272322
ENSMUSG00000040187	Arntl2	GO:0005634	nucleus	272322
ENSMUSG00000040187	Arntl2	GO:0005634	nucleus	272322
ENSMUSG00000040187	Arntl2	GO:0005667	transcription factor complex	272322
ENSMUSG00000040187	Arntl2	GO:0005667	transcription factor complex	272322
ENSMUSG00000040187	Arntl2	GO:0005667	transcription factor complex	272322
ENSMUSG00000040187	Arntl2	GO:0005667	transcription factor complex	272322
ENSMUSG00000040187	Arntl2	GO:0005667	transcription factor complex	272322
ENSMUSG00000040187	Arntl2	GO:0005730	nucleolus	272322
ENSMUSG00000040187	Arntl2	GO:0005730	nucleolus	272322
ENSMUSG00000040187	Arntl2	GO:0005730	nucleolus	272322
ENSMUSG00000040187	Arntl2	GO:0005730	nucleolus	272322
ENSMUSG00000040187	Arntl2	GO:0005737	cytoplasm	272322
ENSMUSG00000040187	Arntl2	GO:0005737	cytoplasm	272322
ENSMUSG00000040187	Arntl2	GO:0005737	cytoplasm	272322
ENSMUSG00000040187	Arntl2	GO:0005737	cytoplasm	272322
ENSMUSG00000040187	Arntl2	GO:0005737	cytoplasm	272322
ENSMUSG00000040187	Arntl2	GO:0006351	transcription, DNA-templated	272322
ENSMUSG00000040187	Arntl2	GO:0006351	transcription, DNA-templated	272322
ENSMUSG00000040187	Arntl2	GO:0006351	transcription, DNA-templated	272322
ENSMUSG00000040187	Arntl2	GO:0006351	transcription, DNA-templated	272322
ENSMUSG00000040187	Arntl2	GO:0006351	transcription, DNA-templated	272322
ENSMUSG00000040187	Arntl2	GO:0006355	regulation of transcription, DNA-templated	272322
ENSMUSG00000040187	Arntl2	GO:0006355	regulation of transcription, DNA-templated	272322
ENSMUSG00000040187	Arntl2	GO:0006355	regulation of transcription, DNA-templated	272322
ENSMUSG00000040187	Arntl2	GO:0006355	regulation of transcription, DNA-templated	272322
ENSMUSG00000040187	Arntl2	GO:0006355	regulation of transcription, DNA-templated	272322
ENSMUSG00000040187	Arntl2	GO:0006357	regulation of transcription from RNA polymerase II promoter	272322
ENSMUSG00000040187	Arntl2	GO:0006357	regulation of transcription from RNA polymerase II promoter	272322
ENSMUSG00000040187	Arntl2	GO:0006357	regulation of transcription from RNA polymerase II promoter	272322
ENSMUSG00000040187	Arntl2	GO:0006357	regulation of transcription from RNA polymerase II promoter	272322
ENSMUSG00000040187	Arntl2	GO:0007623	circadian rhythm	272322
ENSMUSG00000040187	Arntl2	GO:0007623	circadian rhythm	272322
ENSMUSG00000040187	Arntl2	GO:0007623	circadian rhythm	272322
ENSMUSG00000040187	Arntl2	GO:0007623	circadian rhythm	272322
ENSMUSG00000040187	Arntl2	GO:0042753	positive regulation of circadian rhythm	272322
ENSMUSG00000040187	Arntl2	GO:0042753	positive regulation of circadian rhythm	272322
ENSMUSG00000040187	Arntl2	GO:0042753	positive regulation of circadian rhythm	272322
ENSMUSG00000040187	Arntl2	GO:0045893	positive regulation of transcription, DNA-templated	272322
ENSMUSG00000040187	Arntl2	GO:0045893	positive regulation of transcription, DNA-templated	272322
ENSMUSG00000040187	Arntl2	GO:0045893	positive regulation of transcription, DNA-templated	272322
ENSMUSG00000040187	Arntl2	GO:0045893	positive regulation of transcription, DNA-templated	272322
ENSMUSG00000040187	Arntl2	GO:0045893	positive regulation of transcription, DNA-templated	272322
ENSMUSG00000040187	Arntl2	GO:0045893	positive regulation of transcription, DNA-templated	272322
ENSMUSG00000040187	Arntl2	GO:0045893	positive regulation of transcription, DNA-templated	272322
ENSMUSG00000040187	Arntl2	GO:0045944	positive regulation of transcription from RNA polymerase II promoter	272322
ENSMUSG00000040187	Arntl2	GO:0045944	positive regulation of transcription from RNA polymerase II promoter	272322
ENSMUSG00000040187	Arntl2	GO:0045944	positive regulation of transcription from RNA polymerase II promoter	272322
ENSMUSG00000040187	Arntl2	GO:0045944	positive regulation of transcription from RNA polymerase II promoter	272322
ENSMUSG00000040187	Arntl2	GO:0046983	protein dimerization activity	272322
ENSMUSG00000040187	Arntl2	GO:0046983	protein dimerization activity	272322
ENSMUSG00000040187	Arntl2	GO:0046983	protein dimerization activity	272322
ENSMUSG00000040187	Arntl2	GO:0046983	protein dimerization activity	272322
ENSMUSG00000040187	Arntl2	GO:0046983	protein dimerization activity	272322
ENSMUSG00000040187	Arntl2	GO:0048511	rhythmic process	272322
ENSMUSG00000040187	Arntl2	GO:0048511	rhythmic process	272322
ENSMUSG00000040187	Arntl2	GO:0048511	rhythmic process	272322
ENSMUSG00000040187	Arntl2	GO:0070888	E-box binding	272322
ENSMUSG00000040187	Arntl2	GO:0070888	E-box binding	272322
ENSMUSG00000040187	Arntl2	GO:0070888	E-box binding	272322
ENSMUSG00000040187	Arntl2	GO:0070888	E-box binding	272322
ENSMUSG00000040187	Arntl2	GO:0070888	E-box binding	272322
ENSMUSG00000040187	Arntl2	GO:0070888	E-box binding	272322
ENSMUSG00000040187	Arntl2	GO:0070888	E-box binding	272322
ENSMUSG00000055945	Prr18	GO:0003674	molecular_function	320111
ENSMUSG00000055945	Prr18	GO:0003674	molecular_function	320111
ENSMUSG00000055945	Prr18	GO:0005575	cellular_component	320111
ENSMUSG00000055945	Prr18	GO:0005575	cellular_component	320111
ENSMUSG00000055945	Prr18	GO:0008150	biological_process	320111
ENSMUSG00000055945	Prr18	GO:0008150	biological_process	320111
ENSMUSG00000079845	Xlr4a	GO:0000800	lateral element	434794
ENSMUSG00000079845	Xlr4a	GO:0003674	molecular_function	434794
ENSMUSG00000079845	Xlr4a	GO:0003674	molecular_function	434794
ENSMUSG00000079845	Xlr4a	GO:0003674	molecular_function	434794
ENSMUSG00000079845	Xlr4a	GO:0051321	meiotic cell cycle	434794
ENSMUSG00000078495	Zfp984	GO:0003674	molecular_function	100041677
ENSMUSG00000078495	Zfp984	GO:0003674	molecular_function	100041677
ENSMUSG00000078495	Zfp984	GO:0003676	nucleic acid binding	100041677
ENSMUSG00000078495	Zfp984	GO:0003676	nucleic acid binding	100041677
ENSMUSG00000078495	Zfp984	GO:0005575	cellular_component	100041677
ENSMUSG00000078495	Zfp984	GO:0005575	cellular_component	100041677
ENSMUSG00000078495	Zfp984	GO:0005622	intracellular	100041677
ENSMUSG00000078495	Zfp984	GO:0005622	intracellular	100041677
ENSMUSG00000078495	Zfp984	GO:0006355	regulation of transcription, DNA-templated	100041677
ENSMUSG00000078495	Zfp984	GO:0006355	regulation of transcription, DNA-templated	100041677
ENSMUSG00000078495	Zfp984	GO:0008150	biological_process	100041677
ENSMUSG00000078495	Zfp984	GO:0008150	biological_process	100041677
ENSMUSG00000078495	Zfp984	GO:0046872	metal ion binding	100041677
ENSMUSG00000078495	Zfp984	GO:0046872	metal ion binding	100041677

## Sheet: Sheet2
Stx17			67727
Atp8a2			50769
Cfl1			12631
Dydc2			71200
Xlr4a			434794
Hif3a			53417
Arntl2			272322
Rpl38			67671
Spink2			69982
Tpm3			59069
Skap1			78473
H2-Aa			14960
H2-T22			15039
1700021F07Rik			15051
Ccdc30			72221
Hsd17b13			73332
AI481877			243168
Igsf23			100155
Olfml1			70080
Prr18			244198
Wfdc3			320111
Zfp984			71856
Gm8127			100041677
Gm9611			78416
Rnase6			22712
Zfp54			76803
2410141K09Rik			240038
Zfp994			71828
Gtf2a1l			27062
Cadps			18705
Pik3c2g			73379
Tpm3-rs7			17470
Dcbld2			208154
Cd200
Btla

## Sheet: BP
ID	Description	GeneRatio	BgRatio	pvalue	p.adjust	qvalue	geneID	Count
GO:0002695	GO:0002695	negative regulation of leukocyte activation	3/32	161/23577	0.00134035	0.0818877	0.0639735	Btla/Cd200/H2-Aa	3
GO:0034463	GO:0034463	90S preribosome assembly	1/32	1/23577	0.00135725	0.0818877	0.0639735	Rpl38	1
GO:0051510	GO:0051510	regulation of unidimensional cell growth	1/32	1/23577	0.00135725	0.0818877	0.0639735	Cfl1	1
GO:0051511	GO:0051511	negative regulation of unidimensional cell growth	1/32	1/23577	0.00135725	0.0818877	0.0639735	Cfl1	1
GO:0071964	GO:0071964	establishment of cell polarity regulating cell shape	1/32	1/23577	0.00135725	0.0818877	0.0639735	Cfl1	1
GO:1905873	GO:1905873	positive regulation of protein localization to cell leading edge	1/32	1/23577	0.00135725	0.0818877	0.0639735	Cfl1	1
GO:1905875	GO:1905875	negative regulation of postsynaptic density organization	1/32	1/23577	0.00135725	0.0818877	0.0639735	Cfl1	1
GO:2000782	GO:2000782	regulation of establishment of cell polarity regulating cell shape	1/32	1/23577	0.00135725	0.0818877	0.0639735	Cfl1	1
GO:2000784	GO:2000784	positive regulation of establishment of cell polarity regulating cell shape	1/32	1/23577	0.00135725	0.0818877	0.0639735	Cfl1	1
GO:0050866	GO:0050866	negative regulation of cell activation	3/32	180/23577	0.00184434	0.089156	0.0696518	Btla/Cd200/H2-Aa	3
GO:0097111	GO:0097111	endoplasmic reticulum-Golgi intermediate compartment organization	1/32	2/23577	0.00271273	0.089156	0.0696518	Stx17	1
GO:1904783	GO:1904783	positive regulation of NMDA glutamate receptor activity	1/32	2/23577	0.00271273	0.089156	0.0696518	Cfl1	1
GO:1905871	GO:1905871	regulation of protein localization to cell leading edge	1/32	2/23577	0.00271273	0.089156	0.0696518	Cfl1	1
GO:2000769	GO:2000769	regulation of establishment or maintenance of cell polarity regulating cell shape	1/32	2/23577	0.00271273	0.089156	0.0696518	Cfl1	1
GO:2000771	GO:2000771	positive regulation of establishment or maintenance of cell polarity regulating cell shape	1/32	2/23577	0.00271273	0.089156	0.0696518	Cfl1	1
GO:2000814	GO:2000814	positive regulation of barbed-end actin filament capping	1/32	2/23577	0.00271273	0.089156	0.0696518	Cfl1	1
GO:0048002	GO:0048002	antigen processing and presentation of peptide antigen	2/32	63/23577	0.00330995	0.089156	0.0696518	H2-T22/H2-Aa	2
GO:0042130	GO:0042130	negative regulation of T cell proliferation	2/32	67/23577	0.00373457	0.089156	0.0696518	Btla/H2-Aa	2
GO:0010593	GO:0010593	negative regulation of lamellipodium assembly	1/32	3/23577	0.00406641	0.089156	0.0696518	Cfl1	1
GO:0061091	GO:0061091	regulation of phospholipid translocation	1/32	3/23577	0.00406641	0.089156	0.0696518	Atp8a2	1
GO:0061092	GO:0061092	positive regulation of phospholipid translocation	1/32	3/23577	0.00406641	0.089156	0.0696518	Atp8a2	1
GO:0071963	GO:0071963	establishment or maintenance of cell polarity regulating cell shape	1/32	3/23577	0.00406641	0.089156	0.0696518	Cfl1	1
GO:0007162	GO:0007162	negative regulation of cell adhesion	3/32	253/23577	0.00481298	0.089156	0.0696518	Btla/H2-Aa/Cfl1	3
GO:0032945	GO:0032945	negative regulation of mononuclear cell proliferation	2/32	80/23577	0.00527926	0.089156	0.0696518	Btla/H2-Aa	2
GO:0050672	GO:0050672	negative regulation of lymphocyte proliferation	2/32	80/23577	0.00527926	0.089156	0.0696518	Btla/H2-Aa	2
GO:0003011	GO:0003011	involuntary skeletal muscle contraction	1/32	4/23577	0.00541832	0.089156	0.0696518	Atp8a2	1
GO:0009826	GO:0009826	unidimensional cell growth	1/32	4/23577	0.00541832	0.089156	0.0696518	Cfl1	1
GO:0016240	GO:0016240	autophagosome membrane docking	1/32	4/23577	0.00541832	0.089156	0.0696518	Stx17	1
GO:0030043	GO:0030043	actin filament fragmentation	1/32	4/23577	0.00541832	0.089156	0.0696518	Cfl1	1
GO:0099011	GO:0099011	neuronal dense core vesicle exocytosis	1/32	4/23577	0.00541832	0.089156	0.0696518	Cadps	1
GO:0099525	GO:0099525	presynaptic dense core vesicle exocytosis	1/32	4/23577	0.00541832	0.089156	0.0696518	Cadps	1
GO:1902463	GO:1902463	protein localization to cell leading edge	1/32	4/23577	0.00541832	0.089156	0.0696518	Cfl1	1
GO:1902951	GO:1902951	negative regulation of dendritic spine maintenance	1/32	4/23577	0.00541832	0.089156	0.0696518	Cfl1	1
GO:0070664	GO:0070664	negative regulation of leukocyte proliferation	2/32	83/23577	0.00567086	0.0905669	0.070754	Btla/H2-Aa	2
GO:1902744	GO:1902744	negative regulation of lamellipodium organization	1/32	5/23577	0.00676845	0.0993316	0.0776013	Cfl1	1
GO:1905874	GO:1905874	regulation of postsynaptic density organization	1/32	5/23577	0.00676845	0.0993316	0.0776013	Cfl1	1
GO:2000812	GO:2000812	regulation of barbed-end actin filament capping	1/32	5/23577	0.00676845	0.0993316	0.0776013	Cfl1	1
GO:0019882	GO:0019882	antigen processing and presentation	2/32	101/23577	0.00828874	0.118442	0.0925308	H2-T22/H2-Aa	2
GO:0050868	GO:0050868	negative regulation of T cell activation	2/32	107/23577	0.00926109	0.125332	0.0979139	Btla/H2-Aa	2
GO:1990314	GO:1990314	cellular response to insulin-like growth factor stimulus	1/32	7/23577	0.00946339	0.125332	0.0979139	Cfl1	1
GO:1990504	GO:1990504	dense core granule exocytosis	1/32	7/23577	0.00946339	0.125332	0.0979139	Cadps	1
GO:1903038	GO:1903038	negative regulation of leukocyte cell-cell adhesion	2/32	115/23577	0.0106329	0.127584	0.0996728	Btla/H2-Aa	2
GO:0006348	GO:0006348	chromatin silencing at telomere	1/32	8/23577	0.0108082	0.127584	0.0996728	Dydc2	1
GO:0043031	GO:0043031	negative regulation of macrophage activation	1/32	8/23577	0.0108082	0.127584	0.0996728	Cd200	1
GO:2001138	GO:2001138	regulation of phospholipid transport	1/32	8/23577	0.0108082	0.127584	0.0996728	Atp8a2	1
GO:2001140	GO:2001140	positive regulation of phospholipid transport	1/32	8/23577	0.0108082	0.127584	0.0996728	Atp8a2	1
GO:0001842	GO:0001842	neural fold formation	1/32	9/23577	0.0121512	0.134656	0.105198	Cfl1	1
GO:0048318	GO:0048318	axial mesoderm development	1/32	9/23577	0.0121512	0.134656	0.105198	Rpl38	1
GO:1900451	GO:1900451	positive regulation of glutamate receptor signaling pathway	1/32	9/23577	0.0121512	0.134656	0.105198	Cfl1	1
GO:0002176	GO:0002176	male germ cell proliferation	1/32	10/23577	0.0134925	0.13719	0.107178	Spink2	1
GO:0060052	GO:0060052	neurofilament cytoskeleton organization	1/32	10/23577	0.0134925	0.13719	0.107178	Atp8a2	1
GO:0042471	GO:0042471	ear morphogenesis	2/32	133/23577	0.0140249	0.13719	0.107178	Rpl38/Atp8a2	2
GO:0045785	GO:0045785	positive regulation of cell adhesion	3/32	375/23577	0.0140732	0.13719	0.107178	Skap1/H2-Aa/Cfl1	3
GO:0036093	GO:0036093	germ cell proliferation	1/32	11/23577	0.014832	0.13719	0.107178	Spink2	1
GO:0046642	GO:0046642	negative regulation of alpha-beta T cell proliferation	1/32	11/23577	0.014832	0.13719	0.107178	Btla	1
GO:1902950	GO:1902950	regulation of dendritic spine maintenance	1/32	11/23577	0.014832	0.13719	0.107178	Cfl1	1
GO:0051250	GO:0051250	negative regulation of lymphocyte activation	2/32	138/23577	0.0150401	0.13719	0.107178	Btla/H2-Aa	2
GO:0030836	GO:0030836	positive regulation of actin filament depolymerization	1/32	12/23577	0.0161698	0.13719	0.107178	Cfl1	1
GO:0031915	GO:0031915	positive regulation of synaptic plasticity	1/32	12/23577	0.0161698	0.13719	0.107178	Cfl1	1
GO:0034497	GO:0034497	protein localization to pre-autophagosomal structure	1/32	12/23577	0.0161698	0.13719	0.107178	Stx17	1
GO:1900003	GO:1900003	regulation of serine-type endopeptidase activity	1/32	12/23577	0.0161698	0.13719	0.107178	Spink2	1
GO:1900004	GO:1900004	negative regulation of serine-type endopeptidase activity	1/32	12/23577	0.0161698	0.13719	0.107178	Spink2	1
GO:1902571	GO:1902571	regulation of serine-type peptidase activity	1/32	12/23577	0.0161698	0.13719	0.107178	Spink2	1
GO:1902572	GO:1902572	negative regulation of serine-type peptidase activity	1/32	12/23577	0.0161698	0.13719	0.107178	Spink2	1
GO:0045792	GO:0045792	negative regulation of cell size	1/32	13/23577	0.0175058	0.139789	0.109208	Cfl1	1
GO:0097106	GO:0097106	postsynaptic density organization	1/32	13/23577	0.0175058	0.139789	0.109208	Cfl1	1
GO:0099084	GO:0099084	postsynaptic specialization organization	1/32	13/23577	0.0175058	0.139789	0.109208	Cfl1	1
GO:1905809	GO:1905809	negative regulation of synapse organization	1/32	13/23577	0.0175058	0.139789	0.109208	Cfl1	1
GO:0019886	GO:0019886	antigen processing and presentation of exogenous peptide antigen via MHC class II	1/32	14/23577	0.01884	0.146144	0.114173	H2-Aa	1
GO:0045332	GO:0045332	phospholipid translocation	1/32	14/23577	0.01884	0.146144	0.114173	Atp8a2	1
GO:0002683	GO:0002683	negative regulation of immune system process	3/32	426/23577	0.0197134	0.14893	0.116349	Btla/Cd200/H2-Aa	3
GO:0034204	GO:0034204	lipid translocation	1/32	15/23577	0.0201725	0.14893	0.116349	Atp8a2	1
GO:0044794	GO:0044794	positive regulation by host of viral process	1/32	15/23577	0.0201725	0.14893	0.116349	Cfl1	1
GO:0042129	GO:0042129	regulation of T cell proliferation	2/32	163/23577	0.0205704	0.14893	0.116349	Btla/H2-Aa	2
GO:0043241	GO:0043241	protein complex disassembly	2/32	163/23577	0.0205704	0.14893	0.116349	Stx17/Cfl1	2
GO:0022408	GO:0022408	negative regulation of cell-cell adhesion	2/32	165/23577	0.0210446	0.150358	0.117465	Btla/H2-Aa	2
GO:1901881	GO:1901881	positive regulation of protein depolymerization	1/32	16/23577	0.0215032	0.151514	0.118368	Cfl1	1
GO:0030308	GO:0030308	negative regulation of cell growth	2/32	168/23577	0.0217644	0.151514	0.118368	Dcbld2/Cfl1	2
GO:0010996	GO:0010996	response to auditory stimulus	1/32	18/23577	0.0241594	0.154862	0.120984	Atp8a2	1
GO:0030889	GO:0030889	negative regulation of B cell proliferation	1/32	18/23577	0.0241594	0.154862	0.120984	Btla	1
GO:2000310	GO:2000310	regulation of NMDA receptor activity	1/32	18/23577	0.0241594	0.154862	0.120984	Cfl1	1
GO:0002495	GO:0002495	antigen processing and presentation of peptide antigen via MHC class II	1/32	19/23577	0.0254849	0.154862	0.120984	H2-Aa	1
GO:0010842	GO:0010842	retina layer formation	1/32	19/23577	0.0254849	0.154862	0.120984	Atp8a2	1
GO:0016082	GO:0016082	synaptic vesicle priming	1/32	19/23577	0.0254849	0.154862	0.120984	Cadps	1
GO:0039694	GO:0039694	viral RNA genome replication	1/32	19/23577	0.0254849	0.154862	0.120984	Pik3c2g	1
GO:0050884	GO:0050884	neuromuscular process controlling posture	1/32	19/23577	0.0254849	0.154862	0.120984	Atp8a2	1
GO:0051016	GO:0051016	barbed-end actin filament capping	1/32	19/23577	0.0254849	0.154862	0.120984	Cfl1	1
GO:0072520	GO:0072520	seminiferous tubule development	1/32	19/23577	0.0254849	0.154862	0.120984	Spink2	1
GO:0000028	GO:0000028	ribosomal small subunit assembly	1/32	20/23577	0.0268086	0.154862	0.120984	Rpl38	1
GO:0002504	GO:0002504	antigen processing and presentation of peptide or polysaccharide antigen via MHC class II	1/32	20/23577	0.0268086	0.154862	0.120984	H2-Aa	1
GO:0050908	GO:0050908	detection of light stimulus involved in visual perception	1/32	20/23577	0.0268086	0.154862	0.120984	Atp8a2	1
GO:0050962	GO:0050962	detection of light stimulus involved in sensory perception	1/32	20/23577	0.0268086	0.154862	0.120984	Atp8a2	1
GO:0097062	GO:0097062	dendritic spine maintenance	1/32	20/23577	0.0268086	0.154862	0.120984	Cfl1	1
GO:2000114	GO:2000114	regulation of establishment of cell polarity	1/32	20/23577	0.0268086	0.154862	0.120984	Cfl1	1
GO:0032984	GO:0032984	macromolecular complex disassembly	2/32	191/23577	0.0276151	0.157473	0.123024	Stx17/Cfl1	2
GO:0002478	GO:0002478	antigen processing and presentation of exogenous peptide antigen	1/32	21/23577	0.0281306	0.157473	0.123024	H2-Aa	1
GO:0010592	GO:0010592	positive regulation of lamellipodium assembly	1/32	21/23577	0.0281306	0.157473	0.123024	Cfl1	1
GO:0042098	GO:0042098	T cell proliferation	2/32	197/23577	0.029235	0.161986	0.126549	Btla/H2-Aa	2
GO:0044788	GO:0044788	modulation by host of viral process	1/32	23/23577	0.0307693	0.163802	0.127967	Cfl1	1
GO:0045956	GO:0045956	positive regulation of calcium ion-dependent exocytosis	1/32	23/23577	0.0307693	0.163802	0.127967	Cadps	1
GO:0046854	GO:0046854	phosphatidylinositol phosphorylation	1/32	23/23577	0.0307693	0.163802	0.127967	Pik3c2g	1
GO:0060046	GO:0060046	regulation of acrosome reaction	1/32	23/23577	0.0307693	0.163802	0.127967	Spink2	1
GO:0032878	GO:0032878	regulation of establishment or maintenance of cell polarity	1/32	24/23577	0.0320861	0.164366	0.128408	Cfl1	1
GO:0042474	GO:0042474	middle ear morphogenesis	1/32	24/23577	0.0320861	0.164366	0.128408	Rpl38	1
GO:0051894	GO:0051894	positive regulation of focal adhesion assembly	1/32	24/23577	0.0320861	0.164366	0.128408	Cfl1	1
GO:0120033	GO:0120033	negative regulation of plasma membrane bounded cell projection assembly	1/32	24/23577	0.0320861	0.164366	0.128408	Cfl1	1
GO:0071354	GO:0071354	cellular response to interleukin-6	1/32	25/23577	0.0334012	0.169503	0.132422	Cfl1	1
GO:0019884	GO:0019884	antigen processing and presentation of exogenous antigen	1/32	26/23577	0.0347145	0.170732	0.133382	H2-Aa	1
GO:0042753	GO:0042753	positive regulation of circadian rhythm	1/32	26/23577	0.0347145	0.170732	0.133382	Arntl2	1
GO:1903393	GO:1903393	positive regulation of adherens junction organization	1/32	26/23577	0.0347145	0.170732	0.133382	Cfl1	1
GO:0050670	GO:0050670	regulation of lymphocyte proliferation	2/32	217/23577	0.0349011	0.170732	0.133382	Btla/H2-Aa	2
GO:0032944	GO:0032944	regulation of mononuclear cell proliferation	2/32	219/23577	0.0354896	0.172061	0.13442	Btla/H2-Aa	2
GO:0070741	GO:0070741	response to interleukin-6	1/32	27/23577	0.0360261	0.173116	0.135245	Cfl1	1
GO:0010466	GO:0010466	negative regulation of peptidase activity	2/32	222/23577	0.0363797	0.173282	0.135374	Wfdc3/Spink2	2
GO:0097035	GO:0097035	regulation of membrane lipid distribution	1/32	28/23577	0.0373359	0.175549	0.137145	Atp8a2	1
GO:0070663	GO:0070663	regulation of leukocyte proliferation	2/32	227/23577	0.0378823	0.175549	0.137145	Btla/H2-Aa	2
GO:0060571	GO:0060571	morphogenesis of an epithelial fold	1/32	29/23577	0.0386441	0.175549	0.137145	Cfl1	1
GO:0097352	GO:0097352	autophagosome maturation	1/32	29/23577	0.0386441	0.175549	0.137145	Stx17	1
GO:1902745	GO:1902745	positive regulation of lamellipodium organization	1/32	29/23577	0.0386441	0.175549	0.137145	Cfl1	1
GO:0043583	GO:0043583	ear development	2/32	230/23577	0.0387953	0.175549	0.137145	Rpl38/Atp8a2	2
GO:0009584	GO:0009584	detection of visible light	1/32	30/23577	0.0399505	0.177812	0.138913	Atp8a2	1
GO:0032232	GO:0032232	negative regulation of actin filament bundle assembly	1/32	30/23577	0.0399505	0.177812	0.138913	Cfl1	1
GO:0043243	GO:0043243	positive regulation of protein complex disassembly	1/32	31/23577	0.0412552	0.179212	0.140007	Cfl1	1
GO:0046834	GO:0046834	lipid phosphorylation	1/32	31/23577	0.0412552	0.179212	0.140007	Pik3c2g	1
GO:1901890	GO:1901890	positive regulation of cell junction assembly	1/32	31/23577	0.0412552	0.179212	0.140007	Cfl1	1
GO:0010591	GO:0010591	regulation of lamellipodium assembly	1/32	32/23577	0.0425581	0.18054	0.141044	Cfl1	1
GO:0046640	GO:0046640	regulation of alpha-beta T cell proliferation	1/32	32/23577	0.0425581	0.18054	0.141044	Btla	1
GO:0050869	GO:0050869	negative regulation of B cell activation	1/32	32/23577	0.0425581	0.18054	0.141044	Btla	1
GO:0045926	GO:0045926	negative regulation of growth	2/32	245/23577	0.0434855	0.183044	0.143	Dcbld2/Cfl1	2
GO:0080154	GO:0080154	regulation of fertilization	1/32	33/23577	0.0438594	0.183197	0.14312	Spink2	1
GO:0046636	GO:0046636	negative regulation of alpha-beta T cell activation	1/32	34/23577	0.0451589	0.184132	0.14385	Btla	1
GO:0071364	GO:0071364	cellular response to epidermal growth factor stimulus	1/32	34/23577	0.0451589	0.184132	0.14385	Cfl1	1
GO:0016032	GO:0016032	viral process	2/32	254/23577	0.046397	0.184132	0.14385	Pik3c2g/Cfl1	2
GO:0000027	GO:0000027	ribosomal large subunit assembly	1/32	35/23577	0.0464568	0.184132	0.14385	Rpl38	1
GO:0003009	GO:0003009	skeletal muscle contraction	1/32	35/23577	0.0464568	0.184132	0.14385	Atp8a2	1
GO:0046633	GO:0046633	alpha-beta T cell proliferation	1/32	35/23577	0.0464568	0.184132	0.14385	Btla	1
GO:0051693	GO:0051693	actin filament capping	1/32	35/23577	0.0464568	0.184132	0.14385	Cfl1	1
GO:0019731	GO:0019731	antibacterial humoral response	1/32	36/23577	0.0477529	0.186546	0.145736	Rnase6	1
GO:2000273	GO:2000273	positive regulation of receptor activity	1/32	36/23577	0.0477529	0.186546	0.145736	Cfl1	1
GO:0070849	GO:0070849	response to epidermal growth factor	1/32	37/23577	0.0490473	0.190234	0.148617	Cfl1	1
GO:0061844	GO:0061844	antimicrobial humoral immune response mediated by antimicrobial peptide	1/32	38/23577	0.05034	0.193863	0.151452	Rnase6	1
GO:0007340	GO:0007340	acrosome reaction	1/32	39/23577	0.051631	0.196054	0.153164	Spink2	1
GO:1900449	GO:1900449	regulation of glutamate receptor signaling pathway	1/32	39/23577	0.051631	0.196054	0.153164	Cfl1	1
GO:0030835	GO:0030835	negative regulation of actin filament depolymerization	1/32	40/23577	0.0529204	0.198178	0.154823	Cfl1	1
GO:0043030	GO:0043030	regulation of macrophage activation	1/32	40/23577	0.0529204	0.198178	0.154823	Cd200	1
GO:0099601	GO:0099601	regulation of neurotransmitter receptor activity	1/32	41/23577	0.054208	0.200605	0.156719	Cfl1	1
GO:0001755	GO:0001755	neural crest cell migration	1/32	42/23577	0.0554939	0.200605	0.156719	Cfl1	1
GO:0040018	GO:0040018	positive regulation of multicellular organism growth	1/32	42/23577	0.0554939	0.200605	0.156719	Atp8a2	1
GO:0043270	GO:0043270	positive regulation of ion transport	2/32	281/23577	0.0555463	0.200605	0.156719	Atp8a2/Cfl1	2
GO:0006936	GO:0006936	muscle contraction	2/32	282/23577	0.0558967	0.200605	0.156719	Tpm3/Atp8a2	2
GO:0045104	GO:0045104	intermediate filament cytoskeleton organization	1/32	43/23577	0.0567781	0.200605	0.156719	Atp8a2	1
GO:1902743	GO:1902743	regulation of lamellipodium organization	1/32	43/23577	0.0567781	0.200605	0.156719	Cfl1	1
GO:0002768	GO:0002768	immune response-regulating cell surface receptor signaling pathway	2/32	285/23577	0.0569524	0.200605	0.156719	Btla/Skap1	2
GO:0050863	GO:0050863	regulation of T cell activation	2/32	286/23577	0.0573059	0.200605	0.156719	Btla/H2-Aa	2
GO:0002474	GO:0002474	antigen processing and presentation of peptide antigen via MHC class I	1/32	44/23577	0.0580606	0.200605	0.156719	H2-T22	1
GO:0042755	GO:0042755	eating behavior	1/32	44/23577	0.0580606	0.200605	0.156719	Atp8a2	1
GO:0045103	GO:0045103	intermediate filament-based process	1/32	44/23577	0.0580606	0.200605	0.156719	Atp8a2	1
GO:0045927	GO:0045927	positive regulation of growth	2/32	289/23577	0.0583711	0.200605	0.156719	Atp8a2/Cfl1	2
GO:0061001	GO:0061001	regulation of dendritic spine morphogenesis	1/32	45/23577	0.0593415	0.2014	0.157341	Cfl1	1
GO:0016050	GO:0016050	vesicle organization	2/32	292/23577	0.0594433	0.2014	0.157341	Stx17/Cadps	2
GO:0090596	GO:0090596	sensory organ morphogenesis	2/32	295/23577	0.0605224	0.2014	0.157341	Rpl38/Atp8a2	2
GO:0000281	GO:0000281	mitotic cytokinesis	1/32	46/23577	0.0606206	0.2014	0.157341	Cfl1	1
GO:0043954	GO:0043954	cellular component maintenance	1/32	46/23577	0.0606206	0.2014	0.157341	Cfl1	1
GO:1903037	GO:1903037	regulation of leukocyte cell-cell adhesion	2/32	301/23577	0.062701	0.2014	0.157341	Btla/H2-Aa	2
GO:0001954	GO:0001954	positive regulation of cell-matrix adhesion	1/32	48/23577	0.0631739	0.2014	0.157341	Cfl1	1
GO:0009583	GO:0009583	detection of light stimulus	1/32	48/23577	0.0631739	0.2014	0.157341	Atp8a2	1
GO:0050879	GO:0050879	multicellular organismal movement	1/32	48/23577	0.0631739	0.2014	0.157341	Atp8a2	1
GO:0050881	GO:0050881	musculoskeletal movement	1/32	48/23577	0.0631739	0.2014	0.157341	Atp8a2	1
GO:0046651	GO:0046651	lymphocyte proliferation	2/32	303/23577	0.0634332	0.2014	0.157341	Btla/H2-Aa	2
GO:0032943	GO:0032943	mononuclear cell proliferation	2/32	305/23577	0.0641684	0.2014	0.157341	Btla/H2-Aa	2
GO:0030834	GO:0030834	regulation of actin filament depolymerization	1/32	49/23577	0.064448	0.2014	0.157341	Cfl1	1
GO:0051893	GO:0051893	regulation of focal adhesion assembly	1/32	49/23577	0.064448	0.2014	0.157341	Cfl1	1
GO:0090109	GO:0090109	regulation of cell-substrate junction assembly	1/32	49/23577	0.064448	0.2014	0.157341	Cfl1	1
GO:0006887	GO:0006887	exocytosis	2/32	306/23577	0.0645371	0.2014	0.157341	Stx17/Cadps	2
GO:0030837	GO:0030837	negative regulation of actin filament polymerization	1/32	51/23577	0.0669912	0.207115	0.161805	Cfl1	1
GO:0045861	GO:0045861	negative regulation of proteolysis	2/32	314/23577	0.0675126	0.207115	0.161805	Wfdc3/Spink2	2
GO:0048562	GO:0048562	embryonic organ morphogenesis	2/32	314/23577	0.0675126	0.207115	0.161805	Rpl38/Atp8a2	2
GO:1903391	GO:1903391	regulation of adherens junction organization	1/32	52/23577	0.0682603	0.208232	0.162678	Cfl1	1
GO:0070661	GO:0070661	leukocyte proliferation	2/32	318/23577	0.0690176	0.208917	0.163214	Btla/H2-Aa	2
GO:0030042	GO:0030042	actin filament depolymerization	1/32	53/23577	0.0695277	0.208917	0.163214	Cfl1	1
GO:0010976	GO:0010976	positive regulation of neuron projection development	2/32	321/23577	0.0701537	0.208917	0.163214	Atp8a2/Cfl1	2
GO:0015914	GO:0015914	phospholipid transport	1/32	54/23577	0.0707934	0.208917	0.163214	Atp8a2	1
GO:0048278	GO:0048278	vesicle docking	1/32	54/23577	0.0707934	0.208917	0.163214	Stx17	1
GO:1903307	GO:1903307	positive regulation of regulated secretory pathway	1/32	54/23577	0.0707934	0.208917	0.163214	Cadps	1
GO:0007157	GO:0007157	heterophilic cell-cell adhesion via plasma membrane cell adhesion molecules	1/32	55/23577	0.0720575	0.210361	0.164342	Cd200	1
GO:0061640	GO:0061640	cytoskeleton-dependent cytokinesis	1/32	55/23577	0.0720575	0.210361	0.164342	Cfl1	1
GO:0044403	GO:0044403	symbiosis, encompassing mutualism through parasitism	2/32	328/23577	0.0728288	0.211476	0.165212	Pik3c2g/Cfl1	2
GO:0007159	GO:0007159	leukocyte cell-cell adhesion	2/32	331/23577	0.0739854	0.212028	0.165643	Btla/H2-Aa	2
GO:0140056	GO:0140056	organelle localization by membrane tethering	1/32	57/23577	0.0745806	0.212028	0.165643	Stx17	1
GO:1903793	GO:1903793	positive regulation of anion transport	1/32	57/23577	0.0745806	0.212028	0.165643	Atp8a2	1
GO:2001259	GO:2001259	positive regulation of cation channel activity	1/32	57/23577	0.0745806	0.212028	0.165643	Cfl1	1
GO:0060999	GO:0060999	positive regulation of dendritic spine development	1/32	58/23577	0.0758397	0.214484	0.167562	Cfl1	1
GO:0022411	GO:0022411	cellular component disassembly	2/32	339/23577	0.0770992	0.216917	0.169463	Stx17/Cfl1	2
GO:0006367	GO:0006367	transcription initiation from RNA polymerase II promoter	1/32	60/23577	0.0783528	0.217069	0.169582	Gtf2a1l	1
GO:0019730	GO:0019730	antimicrobial humoral response	1/32	60/23577	0.0783528	0.217069	0.169582	Rnase6	1
GO:0050432	GO:0050432	catecholamine secretion	1/32	60/23577	0.0783528	0.217069	0.169582	Cadps	1
GO:0003407	GO:0003407	neural retina development	1/32	61/23577	0.0796069	0.217219	0.169699	Atp8a2	1
GO:0030032	GO:0030032	lamellipodium assembly	1/32	61/23577	0.0796069	0.217219	0.169699	Cfl1	1
GO:0060042	GO:0060042	retina morphogenesis in camera-type eye	1/32	61/23577	0.0796069	0.217219	0.169699	Atp8a2	1
GO:0007015	GO:0007015	actin filament organization	2/32	347/23577	0.0802547	0.21736	0.169809	Tpm3/Cfl1	2
GO:0022406	GO:0022406	membrane docking	1/32	62/23577	0.0808594	0.21736	0.169809	Stx17	1
GO:0060997	GO:0060997	dendritic spine morphogenesis	1/32	62/23577	0.0808594	0.21736	0.169809	Cfl1	1
GO:0044419	GO:0044419	interspecies interaction between organisms	2/32	350/23577	0.0814485	0.217492	0.169912	Pik3c2g/Cfl1	2
GO:0032272	GO:0032272	negative regulation of protein polymerization	1/32	63/23577	0.0821102	0.217492	0.169912	Cfl1	1
GO:0032370	GO:0032370	positive regulation of lipid transport	1/32	63/23577	0.0821102	0.217492	0.169912	Atp8a2	1
GO:1901880	GO:1901880	negative regulation of protein depolymerization	1/32	65/23577	0.0846068	0.218952	0.171053	Cfl1	1
GO:0048638	GO:0048638	regulation of developmental growth	2/32	359/23577	0.0850635	0.218952	0.171053	Atp8a2/Cfl1	2
GO:0030888	GO:0030888	regulation of B cell proliferation	1/32	66/23577	0.0858527	0.218952	0.171053	Btla	1
GO:0042116	GO:0042116	macrophage activation	1/32	66/23577	0.0858527	0.218952	0.171053	Cd200	1
GO:0042255	GO:0042255	ribosome assembly	1/32	66/23577	0.0858527	0.218952	0.171053	Rpl38	1
GO:0051346	GO:0051346	negative regulation of hydrolase activity	2/32	364/23577	0.0870931	0.218952	0.171053	Wfdc3/Spink2	2
GO:0007045	GO:0007045	cell-substrate adherens junction assembly	1/32	67/23577	0.0870969	0.218952	0.171053	Cfl1	1
GO:0014032	GO:0014032	neural crest cell development	1/32	67/23577	0.0870969	0.218952	0.171053	Cfl1	1
GO:0048041	GO:0048041	focal adhesion assembly	1/32	67/23577	0.0870969	0.218952	0.171053	Cfl1	1
GO:0051851	GO:0051851	modification by host of symbiont morphology or physiology	1/32	67/23577	0.0870969	0.218952	0.171053	Cfl1	1
GO:0090501	GO:0090501	RNA phosphodiester bond hydrolysis	1/32	67/23577	0.0870969	0.218952	0.171053	Rnase6	1
GO:0052547	GO:0052547	regulation of peptidase activity	2/32	369/23577	0.0891376	0.223049	0.174254	Wfdc3/Spink2	2
GO:0017158	GO:0017158	regulation of calcium ion-dependent exocytosis	1/32	69/23577	0.0895804	0.22305	0.174255	Cadps	1
GO:0003012	GO:0003012	muscle system process	2/32	371/23577	0.0899595	0.22305	0.174255	Tpm3/Atp8a2	2
GO:0071347	GO:0071347	cellular response to interleukin-1	1/32	71/23577	0.0920574	0.224113	0.175085	Cfl1	1
GO:0043900	GO:0043900	regulation of multi-organism process	2/32	378/23577	0.0928542	0.224113	0.175085	Spink2/Cfl1	2
GO:0007215	GO:0007215	glutamate receptor signaling pathway	1/32	72/23577	0.0932934	0.224113	0.175085	Cfl1	1
GO:0014031	GO:0014031	mesenchymal cell development	1/32	72/23577	0.0932934	0.224113	0.175085	Cfl1	1
GO:0015748	GO:0015748	organophosphate ester transport	1/32	72/23577	0.0932934	0.224113	0.175085	Atp8a2	1
GO:0043242	GO:0043242	negative regulation of protein complex disassembly	1/32	72/23577	0.0932934	0.224113	0.175085	Cfl1	1
GO:0051702	GO:0051702	interaction with symbiont	1/32	72/23577	0.0932934	0.224113	0.175085	Cfl1	1
GO:0042274	GO:0042274	ribosomal small subunit biogenesis	1/32	73/23577	0.0945278	0.224113	0.175085	Rpl38	1
GO:0048864	GO:0048864	stem cell development	1/32	73/23577	0.0945278	0.224113	0.175085	Cfl1	1
GO:0014033	GO:0014033	neural crest cell differentiation	1/32	74/23577	0.0957606	0.224113	0.175085	Cfl1	1
GO:0042273	GO:0042273	ribosomal large subunit biogenesis	1/32	74/23577	0.0957606	0.224113	0.175085	Rpl38	1
GO:0050829	GO:0050829	defense response to Gram-negative bacterium	1/32	74/23577	0.0957606	0.224113	0.175085	Rnase6	1
GO:1901888	GO:1901888	regulation of cell junction assembly	1/32	74/23577	0.0957606	0.224113	0.175085	Cfl1	1
GO:0016079	GO:0016079	synaptic vesicle exocytosis	1/32	75/23577	0.0969917	0.224113	0.175085	Cadps	1
GO:0051937	GO:0051937	catecholamine transport	1/32	75/23577	0.0969917	0.224113	0.175085	Cadps	1
GO:0140029	GO:0140029	exocytic process	1/32	75/23577	0.0969917	0.224113	0.175085	Cadps	1
GO:0007044	GO:0007044	cell-substrate junction assembly	1/32	76/23577	0.0982213	0.225004	0.175781	Cfl1	1
GO:0034333	GO:0034333	adherens junction assembly	1/32	76/23577	0.0982213	0.225004	0.175781	Cfl1	1
GO:0022407	GO:0022407	regulation of cell-cell adhesion	2/32	392/23577	0.0987256	0.225004	0.175781	Btla/H2-Aa	2
GO:0070301	GO:0070301	cellular response to hydrogen peroxide	1/32	77/23577	0.0994492	0.225004	0.175781	Cfl1	1
GO:1901879	GO:1901879	regulation of protein depolymerization	1/32	77/23577	0.0994492	0.225004	0.175781	Cfl1	1
GO:0001558	GO:0001558	regulation of cell growth	2/32	397/23577	0.100848	0.227222	0.177514	Dcbld2/Cfl1	2
GO:0048524	GO:0048524	positive regulation of viral process	1/32	79/23577	0.1019	0.227276	0.177556	Cfl1	1
GO:0097581	GO:0097581	lamellipodium organization	1/32	79/23577	0.1019	0.227276	0.177556	Cfl1	1
GO:0002764	GO:0002764	immune response-regulating signaling pathway	2/32	400/23577	0.102128	0.227276	0.177556	Btla/Skap1	2
GO:0050852	GO:0050852	T cell receptor signaling pathway	1/32	82/23577	0.105564	0.233014	0.182039	Skap1	1
GO:0097061	GO:0097061	dendritic spine organization	1/32	82/23577	0.105564	0.233014	0.182039	Cfl1	1
GO:0046889	GO:0046889	positive regulation of lipid biosynthetic process	1/32	83/23577	0.106783	0.233802	0.182654	Hsd17b13	1
GO:1905954	GO:1905954	positive regulation of lipid localization	1/32	83/23577	0.106783	0.233802	0.182654	Atp8a2	1
GO:0060998	GO:0060998	regulation of dendritic spine development	1/32	84/23577	0.107999	0.234017	0.182822	Cfl1	1
GO:0045666	GO:0045666	positive regulation of neuron differentiation	2/32	414/23577	0.108161	0.234017	0.182822	Atp8a2/Cfl1	2
GO:0006888	GO:0006888	ER to Golgi vesicle-mediated transport	1/32	85/23577	0.109214	0.234017	0.182822	Stx17	1
GO:0070555	GO:0070555	response to interleukin-1	1/32	85/23577	0.109214	0.234017	0.182822	Cfl1	1
GO:0106027	GO:0106027	neuron projection organization	1/32	85/23577	0.109214	0.234017	0.182822	Cfl1	1
GO:0031346	GO:0031346	positive regulation of cell projection organization	2/32	417/23577	0.109466	0.234017	0.182822	Atp8a2/Cfl1	2
GO:0000045	GO:0000045	autophagosome assembly	1/32	86/23577	0.110428	0.234227	0.182987	Stx17	1
GO:0045582	GO:0045582	positive regulation of T cell differentiation	1/32	86/23577	0.110428	0.234227	0.182987	H2-Aa	1
GO:0032414	GO:0032414	positive regulation of ion transmembrane transporter activity	1/32	87/23577	0.111639	0.234962	0.183561	Cfl1	1
GO:0051817	GO:0051817	modification of morphology or physiology of other organism involved in symbiotic interaction	1/32	87/23577	0.111639	0.234962	0.183561	Cfl1	1
GO:0040014	GO:0040014	regulation of multicellular organism growth	1/32	89/23577	0.114058	0.237294	0.185382	Atp8a2	1
GO:0046634	GO:0046634	regulation of alpha-beta T cell activation	1/32	89/23577	0.114058	0.237294	0.185382	Btla	1
GO:0050830	GO:0050830	defense response to Gram-positive bacterium	1/32	89/23577	0.114058	0.237294	0.185382	Rnase6	1
GO:0034332	GO:0034332	adherens junction organization	1/32	90/23577	0.115265	0.237981	0.185919	Cfl1	1
GO:1905037	GO:1905037	autophagosome organization	1/32	90/23577	0.115265	0.237981	0.185919	Stx17	1
GO:0019079	GO:0019079	viral genome replication	1/32	91/23577	0.116471	0.239559	0.187152	Pik3c2g	1
GO:0045921	GO:0045921	positive regulation of exocytosis	1/32	92/23577	0.117674	0.241122	0.188373	Cadps	1
GO:0006352	GO:0006352	DNA-templated transcription, initiation	1/32	93/23577	0.118877	0.24176	0.188872	Gtf2a1l	1
GO:0015844	GO:0015844	monoamine transport	1/32	93/23577	0.118877	0.24176	0.188872	Cadps	1
GO:0034341	GO:0034341	response to interferon-gamma	1/32	94/23577	0.120077	0.243291	0.190067	H2-Aa	1
GO:0032231	GO:0032231	regulation of actin filament bundle assembly	1/32	96/23577	0.122474	0.245657	0.191915	Cfl1	1
GO:0032411	GO:0032411	positive regulation of transporter activity	1/32	96/23577	0.122474	0.245657	0.191915	Cfl1	1
GO:0120034	GO:0120034	positive regulation of plasma membrane bounded cell projection assembly	1/32	97/23577	0.12367	0.245657	0.191915	Cfl1	1
GO:0001952	GO:0001952	regulation of cell-matrix adhesion	1/32	98/23577	0.124864	0.245657	0.191915	Cfl1	1
GO:0007156	GO:0007156	homophilic cell adhesion via plasma membrane adhesion molecules	1/32	98/23577	0.124864	0.245657	0.191915	Cd200	1
GO:0045621	GO:0045621	positive regulation of lymphocyte differentiation	1/32	98/23577	0.124864	0.245657	0.191915	H2-Aa	1
GO:0048640	GO:0048640	negative regulation of developmental growth	1/32	98/23577	0.124864	0.245657	0.191915	Cfl1	1
GO:1900006	GO:1900006	positive regulation of dendrite development	1/32	98/23577	0.124864	0.245657	0.191915	Cfl1	1
GO:0043244	GO:0043244	regulation of protein complex disassembly	1/32	101/23577	0.128438	0.250869	0.195988	Cfl1	1
GO:0048814	GO:0048814	regulation of dendrite morphogenesis	1/32	101/23577	0.128438	0.250869	0.195988	Cfl1	1
GO:0007030	GO:0007030	Golgi organization	1/32	102/23577	0.129626	0.252282	0.197092	Stx17	1
GO:0006342	GO:0006342	chromatin silencing	1/32	103/23577	0.130812	0.253682	0.198185	Dydc2	1
GO:0017156	GO:0017156	calcium ion regulated exocytosis	1/32	104/23577	0.131997	0.254164	0.198562	Cadps	1
GO:0051261	GO:0051261	protein depolymerization	1/32	104/23577	0.131997	0.254164	0.198562	Cfl1	1
GO:0044070	GO:0044070	regulation of anion transport	1/32	105/23577	0.13318	0.255537	0.199634	Atp8a2	1
GO:0032368	GO:0032368	regulation of lipid transport	1/32	107/23577	0.135542	0.257776	0.201383	Atp8a2	1
GO:0045814	GO:0045814	negative regulation of gene expression, epigenetic	1/32	107/23577	0.135542	0.257776	0.201383	Dydc2	1
GO:0042110	GO:0042110	T cell activation	2/32	476/23577	0.135954	0.257776	0.201383	Btla/H2-Aa	2
GO:0042542	GO:0042542	response to hydrogen peroxide	1/32	108/23577	0.136721	0.257776	0.201383	Cfl1	1
GO:0042752	GO:0042752	regulation of circadian rhythm	1/32	108/23577	0.136721	0.257776	0.201383	Arntl2	1
GO:0048568	GO:0048568	embryonic organ development	2/32	481/23577	0.138263	0.259781	0.20295	Rpl38/Atp8a2	2
GO:0035821	GO:0035821	modification of morphology or physiology of other organism	1/32	110/23577	0.139073	0.260403	0.203436	Cfl1	1
GO:0007498	GO:0007498	mesoderm development	1/32	111/23577	0.140247	0.260803	0.203748	Rpl38	1
GO:0042472	GO:0042472	inner ear morphogenesis	1/32	111/23577	0.140247	0.260803	0.203748	Atp8a2	1
GO:0046488	GO:0046488	phosphatidylinositol metabolic process	1/32	113/23577	0.142591	0.263356	0.205743	Pik3c2g	1
GO:0060996	GO:0060996	dendritic spine development	1/32	113/23577	0.142591	0.263356	0.205743	Cfl1	1
GO:0010811	GO:0010811	positive regulation of cell-substrate adhesion	1/32	114/23577	0.14376	0.263722	0.206029	Cfl1	1
GO:0042100	GO:0042100	B cell proliferation	1/32	114/23577	0.14376	0.263722	0.206029	Btla	1
GO:0014020	GO:0014020	primary neural tube formation	1/32	115/23577	0.144928	0.264969	0.207003	Cfl1	1
GO:0090305	GO:0090305	nucleic acid phosphodiester bond hydrolysis	1/32	116/23577	0.146094	0.266205	0.207969	Rnase6	1
GO:0008584	GO:0008584	male gonad development	1/32	117/23577	0.147259	0.266538	0.208229	Spink2	1
GO:0014065	GO:0014065	phosphatidylinositol 3-kinase signaling	1/32	117/23577	0.147259	0.266538	0.208229	Pik3c2g	1
GO:0046546	GO:0046546	development of primary male sexual characteristics	1/32	118/23577	0.148422	0.266865	0.208484	Spink2	1
GO:1903305	GO:1903305	regulation of regulated secretory pathway	1/32	118/23577	0.148422	0.266865	0.208484	Cadps	1
GO:0099504	GO:0099504	synaptic vesicle cycle	1/32	121/23577	0.151902	0.271605	0.212187	Cadps	1
GO:0009582	GO:0009582	detection of abiotic stimulus	1/32	122/23577	0.153059	0.271605	0.212187	Atp8a2	1
GO:0031333	GO:0031333	negative regulation of protein complex assembly	1/32	122/23577	0.153059	0.271605	0.212187	Cfl1	1
GO:0043624	GO:0043624	cellular protein complex disassembly	1/32	122/23577	0.153059	0.271605	0.212187	Cfl1	1
GO:0009581	GO:0009581	detection of external stimulus	1/32	123/23577	0.154215	0.272764	0.213093	Atp8a2	1
GO:0000910	GO:0000910	cytokinesis	1/32	125/23577	0.156521	0.275052	0.21488	Cfl1	1
GO:0050905	GO:0050905	neuromuscular process	1/32	125/23577	0.156521	0.275052	0.21488	Atp8a2	1
GO:0030010	GO:0030010	establishment of cell polarity	1/32	126/23577	0.157672	0.275113	0.214928	Cfl1	1
GO:1902904	GO:1902904	negative regulation of supramolecular fiber organization	1/32	126/23577	0.157672	0.275113	0.214928	Cfl1	1
GO:0010469	GO:0010469	regulation of receptor activity	1/32	127/23577	0.158821	0.275113	0.214928	Cfl1	1
GO:0007269	GO:0007269	neurotransmitter secretion	1/32	128/23577	0.159969	0.275113	0.214928	Cadps	1
GO:0099643	GO:0099643	signal release from synapse	1/32	128/23577	0.159969	0.275113	0.214928	Cadps	1
GO:0001841	GO:0001841	neural tube formation	1/32	129/23577	0.161116	0.275113	0.214928	Cfl1	1
GO:0048489	GO:0048489	synaptic vesicle transport	1/32	129/23577	0.161116	0.275113	0.214928	Cadps	1
GO:0097480	GO:0097480	establishment of synaptic vesicle localization	1/32	129/23577	0.161116	0.275113	0.214928	Cadps	1
GO:1904064	GO:1904064	positive regulation of cation transmembrane transport	1/32	129/23577	0.161116	0.275113	0.214928	Cfl1	1
GO:0099003	GO:0099003	vesicle-mediated transport in synapse	1/32	130/23577	0.162261	0.276199	0.215776	Cadps	1
GO:0007631	GO:0007631	feeding behavior	1/32	131/23577	0.163404	0.277276	0.216618	Atp8a2	1
GO:0048593	GO:0048593	camera-type eye morphogenesis	1/32	132/23577	0.164546	0.278344	0.217452	Atp8a2	1
GO:0051494	GO:0051494	negative regulation of cytoskeleton organization	1/32	133/23577	0.165686	0.279089	0.218034	Cfl1	1
GO:0034614	GO:0034614	cellular response to reactive oxygen species	1/32	134/23577	0.166825	0.279089	0.218034	Cfl1	1
GO:0007338	GO:0007338	single fertilization	1/32	135/23577	0.167962	0.279089	0.218034	Spink2	1
GO:0008360	GO:0008360	regulation of cell shape	1/32	136/23577	0.169098	0.279089	0.218034	Cfl1	1
GO:0045580	GO:0045580	regulation of T cell differentiation	1/32	136/23577	0.169098	0.279089	0.218034	H2-Aa	1
GO:0097479	GO:0097479	synaptic vesicle localization	1/32	136/23577	0.169098	0.279089	0.218034	Cadps	1
GO:0099531	GO:0099531	presynaptic process involved in chemical synaptic transmission	1/32	136/23577	0.169098	0.279089	0.218034	Cadps	1
GO:1905952	GO:1905952	regulation of lipid localization	1/32	136/23577	0.169098	0.279089	0.218034	Atp8a2	1
GO:0010951	GO:0010951	negative regulation of endopeptidase activity	1/32	137/23577	0.170232	0.279598	0.218432	Spink2	1
GO:0030833	GO:0030833	regulation of actin filament polymerization	1/32	138/23577	0.171365	0.279598	0.218432	Cfl1	1
GO:0006906	GO:0006906	vesicle fusion	1/32	139/23577	0.172496	0.279598	0.218432	Stx17	1
GO:0007601	GO:0007601	visual perception	1/32	139/23577	0.172496	0.279598	0.218432	Atp8a2	1
GO:0046631	GO:0046631	alpha-beta T cell activation	1/32	139/23577	0.172496	0.279598	0.218432	Btla	1
GO:0048015	GO:0048015	phosphatidylinositol-mediated signaling	1/32	139/23577	0.172496	0.279598	0.218432	Pik3c2g	1
GO:0034767	GO:0034767	positive regulation of ion transmembrane transport	1/32	142/23577	0.175881	0.28269	0.220847	Cfl1	1
GO:0048017	GO:0048017	inositol lipid-mediated signaling	1/32	142/23577	0.175881	0.28269	0.220847	Pik3c2g	1
GO:0045834	GO:0045834	positive regulation of lipid metabolic process	1/32	143/23577	0.177006	0.28269	0.220847	Hsd17b13	1
GO:0050807	GO:0050807	regulation of synapse organization	1/32	143/23577	0.177006	0.28269	0.220847	Cfl1	1
GO:0050953	GO:0050953	sensory perception of light stimulus	1/32	143/23577	0.177006	0.28269	0.220847	Atp8a2	1
GO:0090174	GO:0090174	organelle membrane fusion	1/32	144/23577	0.17813	0.28365	0.221597	Stx17	1
GO:0051017	GO:0051017	actin filament bundle assembly	1/32	147/23577	0.181493	0.28816	0.22512	Cfl1	1
GO:0030041	GO:0030041	actin filament polymerization	1/32	149/23577	0.183727	0.288417	0.225322	Cfl1	1
GO:0046661	GO:0046661	male sex differentiation	1/32	149/23577	0.183727	0.288417	0.225322	Spink2	1
GO:0034764	GO:0034764	positive regulation of transmembrane transport	1/32	150/23577	0.184842	0.288417	0.225322	Cfl1	1
GO:0050803	GO:0050803	regulation of synapse structure or activity	1/32	150/23577	0.184842	0.288417	0.225322	Cfl1	1
GO:0061572	GO:0061572	actin filament bundle organization	1/32	150/23577	0.184842	0.288417	0.225322	Cfl1	1
GO:2001257	GO:2001257	regulation of cation channel activity	1/32	150/23577	0.184842	0.288417	0.225322	Cfl1	1
GO:0001838	GO:0001838	embryonic epithelial tube formation	1/32	151/23577	0.185956	0.288497	0.225384	Cfl1	1
GO:0007033	GO:0007033	vacuole organization	1/32	151/23577	0.185956	0.288497	0.225384	Stx17	1
GO:0071356	GO:0071356	cellular response to tumor necrosis factor	1/32	152/23577	0.187068	0.289395	0.226086	Cfl1	1
GO:0007286	GO:0007286	spermatid development	1/32	153/23577	0.188178	0.289464	0.226139	Spink2	1
GO:0046890	GO:0046890	regulation of lipid biosynthetic process	1/32	153/23577	0.188178	0.289464	0.226139	Hsd17b13	1
GO:1902107	GO:1902107	positive regulation of leukocyte differentiation	1/32	155/23577	0.190395	0.292046	0.228157	H2-Aa	1
GO:0006941	GO:0006941	striated muscle contraction	1/32	157/23577	0.192605	0.292991	0.228895	Atp8a2	1
GO:0008064	GO:0008064	regulation of actin polymerization or depolymerization	1/32	157/23577	0.192605	0.292991	0.228895	Cfl1	1
GO:0030832	GO:0030832	regulation of actin filament length	1/32	158/23577	0.193709	0.292991	0.228895	Cfl1	1
GO:0060041	GO:0060041	retina development in camera-type eye	1/32	158/23577	0.193709	0.292991	0.228895	Atp8a2	1
GO:0072175	GO:0072175	epithelial tube formation	1/32	158/23577	0.193709	0.292991	0.228895	Cfl1	1
GO:0048813	GO:0048813	dendrite morphogenesis	1/32	160/23577	0.195911	0.295499	0.230854	Cfl1	1
GO:0050792	GO:0050792	regulation of viral process	1/32	161/23577	0.197009	0.296333	0.231505	Cfl1	1
GO:0043902	GO:0043902	positive regulation of multi-organism process	1/32	162/23577	0.198107	0.296342	0.231512	Cfl1	1
GO:0048515	GO:0048515	spermatid differentiation	1/32	162/23577	0.198107	0.296342	0.231512	Spink2	1
GO:2000241	GO:2000241	regulation of reproductive process	1/32	163/23577	0.199203	0.297162	0.232154	Spink2	1
GO:0098742	GO:0098742	cell-cell adhesion via plasma-membrane adhesion molecules	1/32	164/23577	0.200297	0.297976	0.232789	Cd200	1
GO:0045619	GO:0045619	regulation of lymphocyte differentiation	1/32	166/23577	0.202482	0.300403	0.234685	H2-Aa	1
GO:0034329	GO:0034329	cell junction assembly	1/32	167/23577	0.203572	0.301198	0.235306	Cfl1	1
GO:0034612	GO:0034612	response to tumor necrosis factor	1/32	168/23577	0.20466	0.301985	0.235922	Cfl1	1
GO:0120032	GO:0120032	regulation of plasma membrane bounded cell projection assembly	1/32	169/23577	0.205748	0.302633	0.236428	Cfl1	1
GO:0048284	GO:0048284	organelle fusion	1/32	170/23577	0.206834	0.302633	0.236428	Stx17	1
GO:0009612	GO:0009612	response to mechanical stimulus	1/32	171/23577	0.207918	0.302633	0.236428	Atp8a2	1
GO:0050773	GO:0050773	regulation of dendrite development	1/32	171/23577	0.207918	0.302633	0.236428	Cfl1	1
GO:0060491	GO:0060491	regulation of cell projection assembly	1/32	171/23577	0.207918	0.302633	0.236428	Cfl1	1
GO:0035148	GO:0035148	tube formation	1/32	172/23577	0.209001	0.302633	0.236428	Cfl1	1
GO:0048592	GO:0048592	eye morphogenesis	1/32	172/23577	0.209001	0.302633	0.236428	Atp8a2	1
GO:0050870	GO:0050870	positive regulation of T cell activation	1/32	174/23577	0.211162	0.304474	0.237865	H2-Aa	1
GO:0006836	GO:0006836	neurotransmitter transport	1/32	175/23577	0.212241	0.304474	0.237865	Cadps	1
GO:0019058	GO:0019058	viral life cycle	1/32	175/23577	0.212241	0.304474	0.237865	Pik3c2g	1
GO:1902905	GO:1902905	positive regulation of supramolecular fiber organization	1/32	176/23577	0.213318	0.304474	0.237865	Cfl1	1
GO:0008361	GO:0008361	regulation of cell size	1/32	177/23577	0.214394	0.304474	0.237865	Cfl1	1
GO:0016236	GO:0016236	macroautophagy	1/32	178/23577	0.215468	0.304474	0.237865	Stx17	1
GO:0002274	GO:0002274	myeloid leukocyte activation	1/32	179/23577	0.216541	0.304474	0.237865	Cd200	1
GO:0008154	GO:0008154	actin polymerization or depolymerization	1/32	179/23577	0.216541	0.304474	0.237865	Cfl1	1
GO:0016331	GO:0016331	morphogenesis of embryonic epithelium	1/32	179/23577	0.216541	0.304474	0.237865	Cfl1	1
GO:0030307	GO:0030307	positive regulation of cell growth	1/32	179/23577	0.216541	0.304474	0.237865	Cfl1	1
GO:0043200	GO:0043200	response to amino acid	1/32	179/23577	0.216541	0.304474	0.237865	Cfl1	1
GO:0032271	GO:0032271	regulation of protein polymerization	1/32	180/23577	0.217613	0.304474	0.237865	Cfl1	1
GO:0001505	GO:0001505	regulation of neurotransmitter levels	1/32	181/23577	0.218683	0.304474	0.237865	Cadps	1
GO:0017157	GO:0017157	regulation of exocytosis	1/32	181/23577	0.218683	0.304474	0.237865	Cadps	1
GO:0031345	GO:0031345	negative regulation of cell projection organization	1/32	181/23577	0.218683	0.304474	0.237865	Cfl1	1
GO:0009566	GO:0009566	fertilization	1/32	182/23577	0.219751	0.305179	0.238416	Spink2	1
GO:0045055	GO:0045055	regulated exocytosis	1/32	183/23577	0.220819	0.305879	0.238963	Cadps	1
GO:1903039	GO:1903039	positive regulation of leukocyte cell-cell adhesion	1/32	184/23577	0.221884	0.306573	0.239506	H2-Aa	1
GO:0007160	GO:0007160	cell-matrix adhesion	1/32	185/23577	0.222949	0.307262	0.240044	Cfl1	1
GO:0010810	GO:0010810	regulation of cell-substrate adhesion	1/32	186/23577	0.224012	0.307746	0.240422	Cfl1	1
GO:0000302	GO:0000302	response to reactive oxygen species	1/32	187/23577	0.225073	0.307746	0.240422	Cfl1	1
GO:0007163	GO:0007163	establishment or maintenance of cell polarity	1/32	188/23577	0.226134	0.307746	0.240422	Cfl1	1
GO:0007623	GO:0007623	circadian rhythm	1/32	188/23577	0.226134	0.307746	0.240422	Arntl2	1
GO:0021915	GO:0021915	neural tube development	1/32	188/23577	0.226134	0.307746	0.240422	Cfl1	1
GO:0030258	GO:0030258	lipid modification	1/32	191/23577	0.229306	0.311158	0.243088	Pik3c2g	1
GO:0001666	GO:0001666	response to hypoxia	1/32	192/23577	0.23036	0.311158	0.243088	Hif3a	1
GO:0048762	GO:0048762	mesenchymal cell differentiation	1/32	192/23577	0.23036	0.311158	0.243088	Cfl1	1
GO:0045216	GO:0045216	cell-cell junction organization	1/32	193/23577	0.231413	0.311676	0.243492	Cfl1	1
GO:0006650	GO:0006650	glycerophospholipid metabolic process	1/32	194/23577	0.232465	0.311676	0.243492	Pik3c2g	1
GO:1903708	GO:1903708	positive regulation of hemopoiesis	1/32	194/23577	0.232465	0.311676	0.243492	H2-Aa	1
GO:0051650	GO:0051650	establishment of vesicle localization	1/32	195/23577	0.233516	0.312313	0.24399	Cadps	1
GO:0043903	GO:0043903	regulation of symbiosis, encompassing mutualism through parasitism	1/32	197/23577	0.235612	0.313572	0.244973	Cfl1	1
GO:0048639	GO:0048639	positive regulation of developmental growth	1/32	197/23577	0.235612	0.313572	0.244973	Atp8a2	1
GO:0051495	GO:0051495	positive regulation of cytoskeleton organization	1/32	199/23577	0.237703	0.315424	0.246421	Cfl1	1
GO:0022618	GO:0022618	ribonucleoprotein complex assembly	1/32	200/23577	0.238747	0.315424	0.246421	Rpl38	1
GO:0048839	GO:0048839	inner ear development	1/32	200/23577	0.238747	0.315424	0.246421	Atp8a2	1
GO:0048863	GO:0048863	stem cell differentiation	1/32	201/23577	0.239789	0.316032	0.246895	Cfl1	1
GO:0035264	GO:0035264	multicellular organism growth	1/32	206/23577	0.244978	0.321312	0.25102	Atp8a2	1
GO:0061025	GO:0061025	membrane fusion	1/32	206/23577	0.244978	0.321312	0.25102	Stx17	1
GO:0008406	GO:0008406	gonad development	1/32	207/23577	0.246012	0.32189	0.251472	Spink2	1
GO:0045137	GO:0045137	development of primary sexual characteristics	1/32	211/23577	0.250134	0.324715	0.253678	Spink2	1
GO:0071826	GO:0071826	ribonucleoprotein complex subunit organization	1/32	211/23577	0.250134	0.324715	0.253678	Rpl38	1
GO:0015850	GO:0015850	organic hydroxy compound transport	1/32	212/23577	0.25116	0.324715	0.253678	Cadps	1
GO:0034330	GO:0034330	cell junction organization	1/32	212/23577	0.25116	0.324715	0.253678	Cfl1	1
GO:0051648	GO:0051648	vesicle localization	1/32	212/23577	0.25116	0.324715	0.253678	Cadps	1
GO:0071375	GO:0071375	cellular response to peptide hormone stimulus	1/32	215/23577	0.254233	0.327906	0.256172	Cfl1	1
GO:0036293	GO:0036293	response to decreased oxygen levels	1/32	218/23577	0.257294	0.331067	0.258641	Hif3a	1
GO:0022409	GO:0022409	positive regulation of cell-cell adhesion	1/32	219/23577	0.258311	0.331591	0.25905	H2-Aa	1
GO:0007568	GO:0007568	aging	1/32	220/23577	0.259327	0.33211	0.259456	Atp8a2	1
GO:0032412	GO:0032412	regulation of ion transmembrane transporter activity	1/32	221/23577	0.260342	0.332625	0.259858	Cfl1	1
GO:0048193	GO:0048193	Golgi vesicle transport	1/32	222/23577	0.261355	0.333136	0.260257	Stx17	1
GO:0022898	GO:0022898	regulation of transmembrane transporter activity	1/32	228/23577	0.267408	0.340052	0.265661	Cfl1	1
GO:0110053	GO:0110053	regulation of actin filament organization	1/32	230/23577	0.269414	0.341804	0.267029	Cfl1	1
GO:0051258	GO:0051258	protein polymerization	1/32	238/23577	0.277388	0.350719	0.273994	Cfl1	1
GO:0034599	GO:0034599	cellular response to oxidative stress	1/32	239/23577	0.278379	0.350719	0.273994	Cfl1	1
GO:0072659	GO:0072659	protein localization to plasma membrane	1/32	239/23577	0.278379	0.350719	0.273994	Skap1	1
GO:0060560	GO:0060560	developmental growth involved in morphogenesis	1/32	240/23577	0.279368	0.35115	0.274331	Cfl1	1
GO:0032409	GO:0032409	regulation of transporter activity	1/32	241/23577	0.280356	0.351579	0.274665	Cfl1	1
GO:0060485	GO:0060485	mesenchyme development	1/32	244/23577	0.283313	0.353653	0.276286	Cfl1	1
GO:1901653	GO:1901653	cellular response to peptide	1/32	244/23577	0.283313	0.353653	0.276286	Cfl1	1
GO:2000146	GO:2000146	negative regulation of cell motility	1/32	246/23577	0.285277	0.355288	0.277563	Cfl1	1
GO:0050851	GO:0050851	antigen receptor-mediated signaling pathway	1/32	247/23577	0.286258	0.355693	0.27788	Skap1	1
GO:0030217	GO:0030217	T cell differentiation	1/32	254/23577	0.293083	0.363343	0.283856	H2-Aa	1
GO:0050864	GO:0050864	regulation of B cell activation	1/32	255/23577	0.294053	0.363715	0.284147	Btla	1
GO:0007605	GO:0007605	sensory perception of sound	1/32	257/23577	0.295989	0.365278	0.285368	Rpl38	1
GO:0008037	GO:0008037	cell recognition	1/32	258/23577	0.296955	0.365639	0.28565	Cd200	1
GO:0051271	GO:0051271	negative regulation of cellular component movement	1/32	262/23577	0.300807	0.369543	0.2887	Cfl1	1
GO:0007281	GO:0007281	germ cell development	1/32	264/23577	0.302725	0.37106	0.289885	Spink2	1
GO:0042254	GO:0042254	ribosome biogenesis	1/32	267/23577	0.305592	0.372703	0.291169	Rpl38	1
GO:1990778	GO:1990778	protein localization to cell periphery	1/32	267/23577	0.305592	0.372703	0.291169	Skap1	1
GO:0016358	GO:0016358	dendrite development	1/32	269/23577	0.307497	0.372703	0.291169	Cfl1	1
GO:0016458	GO:0016458	gene silencing	1/32	269/23577	0.307497	0.372703	0.291169	Dydc2	1
GO:0070482	GO:0070482	response to oxygen levels	1/32	269/23577	0.307497	0.372703	0.291169	Hif3a	1
GO:0002429	GO:0002429	immune response-activating cell surface receptor signaling pathway	1/32	274/23577	0.312239	0.37707	0.29458	Skap1	1
GO:0009416	GO:0009416	response to light stimulus	1/32	275/23577	0.313183	0.37707	0.29458	Atp8a2	1
GO:1902105	GO:1902105	regulation of leukocyte differentiation	1/32	275/23577	0.313183	0.37707	0.29458	H2-Aa	1
GO:0052548	GO:0052548	regulation of endopeptidase activity	1/32	276/23577	0.314126	0.377368	0.294813	Spink2	1
GO:0006606	GO:0006606	protein import into nucleus	1/32	278/23577	0.316009	0.378792	0.295926	Cfl1	1
GO:0007548	GO:0007548	sex differentiation	1/32	280/23577	0.317886	0.379651	0.296597	Spink2	1
GO:0040013	GO:0040013	negative regulation of locomotion	1/32	281/23577	0.318823	0.379651	0.296597	Cfl1	1
GO:0043434	GO:0043434	response to peptide hormone	1/32	281/23577	0.318823	0.379651	0.296597	Cfl1	1
GO:0051170	GO:0051170	nuclear import	1/32	282/23577	0.319759	0.379659	0.296603	Cfl1	1
GO:0043588	GO:0043588	skin development	1/32	283/23577	0.320693	0.379659	0.296603	Atp8a2	1
GO:0040029	GO:0040029	regulation of gene expression, epigenetic	1/32	284/23577	0.321627	0.379659	0.296603	Dydc2	1
GO:0050954	GO:0050954	sensory perception of mechanical stimulus	1/32	284/23577	0.321627	0.379659	0.296603	Rpl38	1
GO:0050808	GO:0050808	synapse organization	1/32	285/23577	0.322559	0.379933	0.296817	Cfl1	1
GO:0046486	GO:0046486	glycerolipid metabolic process	1/32	291/23577	0.328124	0.385653	0.301285	Pik3c2g	1
GO:0032956	GO:0032956	regulation of actin cytoskeleton organization	1/32	295/23577	0.33181	0.387944	0.303075	Cfl1	1
GO:0006869	GO:0006869	lipid transport	1/32	296/23577	0.332729	0.387944	0.303075	Atp8a2	1
GO:0050890	GO:0050890	cognition	1/32	296/23577	0.332729	0.387944	0.303075	Gtf2a1l	1
GO:0045862	GO:0045862	positive regulation of proteolysis	1/32	297/23577	0.333646	0.387944	0.303075	Cfl1	1
GO:1904062	GO:1904062	regulation of cation transmembrane transport	1/32	297/23577	0.333646	0.387944	0.303075	Cfl1	1
GO:0010769	GO:0010769	regulation of cell morphogenesis involved in differentiation	1/32	298/23577	0.334562	0.388177	0.303258	Cfl1	1
GO:0006959	GO:0006959	humoral immune response	1/32	299/23577	0.335476	0.388409	0.303438	Rnase6	1
GO:0031589	GO:0031589	cell-substrate adhesion	1/32	300/23577	0.33639	0.388638	0.303617	Cfl1	1
GO:0019216	GO:0019216	regulation of lipid metabolic process	1/32	306/23577	0.341846	0.393267	0.307234	Hsd17b13	1
GO:1902903	GO:1902903	regulation of supramolecular fiber organization	1/32	306/23577	0.341846	0.393267	0.307234	Cfl1	1
GO:0048511	GO:0048511	rhythmic process	1/32	307/23577	0.342751	0.393475	0.307396	Arntl2	1
GO:0006644	GO:0006644	phospholipid metabolic process	1/32	321/23577	0.355295	0.407015	0.317974	Pik3c2g	1
GO:0010256	GO:0010256	endomembrane system organization	1/32	325/23577	0.358836	0.410207	0.320468	Stx17	1
GO:0017038	GO:0017038	protein import	1/32	329/23577	0.362359	0.413363	0.322934	Cfl1	1
GO:0048167	GO:0048167	regulation of synaptic plasticity	1/32	331/23577	0.364113	0.414494	0.323817	Cfl1	1
GO:0043010	GO:0043010	camera-type eye development	1/32	333/23577	0.365863	0.414746	0.324014	Atp8a2	1
GO:0051321	GO:0051321	meiotic cell cycle	1/32	333/23577	0.365863	0.414746	0.324014	Xlr4a	1
GO:0010876	GO:0010876	lipid localization	1/32	334/23577	0.366736	0.41487	0.324111	Atp8a2	1
GO:1901652	GO:1901652	response to peptide	1/32	335/23577	0.367608	0.414991	0.324206	Cfl1	1
GO:0032970	GO:0032970	regulation of actin filament-based process	1/32	339/23577	0.371083	0.418046	0.326592	Cfl1	1
GO:0001101	GO:0001101	response to acid chemical	1/32	344/23577	0.375402	0.422036	0.329709	Cfl1	1
GO:0001667	GO:0001667	ameboidal-type cell migration	1/32	346/23577	0.377121	0.422221	0.329853	Cfl1	1
GO:0032535	GO:0032535	regulation of cellular component size	1/32	346/23577	0.377121	0.422221	0.329853	Cfl1	1
GO:0010639	GO:0010639	negative regulation of organelle organization	1/32	349/23577	0.379692	0.424224	0.331418	Cfl1	1
GO:0006914	GO:0006914	autophagy	1/32	357/23577	0.386497	0.430057	0.335975	Stx17	1
GO:0061919	GO:0061919	process utilizing autophagic mechanism	1/32	357/23577	0.386497	0.430057	0.335975	Stx17	1
GO:0042060	GO:0042060	wound healing	1/32	359/23577	0.388187	0.431054	0.336754	Dcbld2	1
GO:0022412	GO:0022412	cellular process involved in reproduction in multicellular organism	1/32	360/23577	0.38903	0.431108	0.336797	Spink2	1
GO:0015711	GO:0015711	organic anion transport	1/32	369/23577	0.396568	0.437676	0.341928	Atp8a2	1
GO:0060562	GO:0060562	epithelial tube morphogenesis	1/32	369/23577	0.396568	0.437676	0.341928	Cfl1	1
GO:0006979	GO:0006979	response to oxidative stress	1/32	376/23577	0.402369	0.440564	0.344184	Cfl1	1
GO:0043254	GO:0043254	regulation of protein complex assembly	1/32	376/23577	0.402369	0.440564	0.344184	Cfl1	1
GO:0051251	GO:0051251	positive regulation of lymphocyte activation	1/32	376/23577	0.402369	0.440564	0.344184	H2-Aa	1
GO:0050906	GO:0050906	detection of stimulus involved in sensory perception	1/32	377/23577	0.403194	0.440564	0.344184	Atp8a2	1
GO:1903706	GO:1903706	regulation of hemopoiesis	1/32	378/23577	0.404017	0.440564	0.344184	H2-Aa	1
GO:0030098	GO:0030098	lymphocyte differentiation	1/32	380/23577	0.40566	0.440564	0.344184	H2-Aa	1
GO:1903829	GO:1903829	positive regulation of cellular protein localization	1/32	381/23577	0.40648	0.440564	0.344184	Cfl1	1
GO:0001654	GO:0001654	eye development	1/32	382/23577	0.407298	0.440564	0.344184	Atp8a2	1
GO:0009314	GO:0009314	response to radiation	1/32	382/23577	0.407298	0.440564	0.344184	Atp8a2	1
GO:0034504	GO:0034504	protein localization to nucleus	1/32	382/23577	0.407298	0.440564	0.344184	Cfl1	1
GO:0006417	GO:0006417	regulation of translation	1/32	384/23577	0.408933	0.441452	0.344878	Rpl38	1
GO:0002757	GO:0002757	immune response-activating signal transduction	1/32	387/23577	0.411376	0.443209	0.34625	Skap1	1
GO:0042113	GO:0042113	B cell activation	1/32	392/23577	0.415426	0.446686	0.348967	Btla	1
GO:0001503	GO:0001503	ossification	1/32	395/23577	0.417844	0.447513	0.349613	Rpl38	1
GO:0022613	GO:0022613	ribonucleoprotein complex biogenesis	1/32	395/23577	0.417844	0.447513	0.349613	Rpl38	1
GO:0051656	GO:0051656	establishment of organelle localization	1/32	400/23577	0.421851	0.450881	0.352244	Cadps	1
GO:0042742	GO:0042742	defense response to bacterium	1/32	401/23577	0.422649	0.450881	0.352244	Rnase6	1
GO:0035239	GO:0035239	tube morphogenesis	1/32	408/23577	0.428207	0.455861	0.356135	Cfl1	1
GO:0006913	GO:0006913	nucleocytoplasmic transport	1/32	409/23577	0.428997	0.455861	0.356135	Cfl1	1
GO:0051169	GO:0051169	nuclear transport	1/32	412/23577	0.43136	0.457477	0.357397	Cfl1	1
GO:0002696	GO:0002696	positive regulation of leukocyte activation	1/32	417/23577	0.435277	0.460731	0.359939	H2-Aa	1
GO:0034248	GO:0034248	regulation of cellular amide metabolic process	1/32	420/23577	0.437614	0.461407	0.360467	Rpl38	1
GO:0034765	GO:0034765	regulation of ion transmembrane transport	1/32	420/23577	0.437614	0.461407	0.360467	Cfl1	1
GO:1903532	GO:1903532	positive regulation of secretion by cell	1/32	422/23577	0.439168	0.462147	0.361046	Cadps	1
GO:0007409	GO:0007409	axonogenesis	1/32	431/23577	0.446106	0.467536	0.365256	Atp8a2	1
GO:0050867	GO:0050867	positive regulation of cell activation	1/32	431/23577	0.446106	0.467536	0.365256	H2-Aa	1
GO:0010035	GO:0010035	response to inorganic substance	1/32	432/23577	0.446872	0.467536	0.365256	Cfl1	1
GO:0034762	GO:0034762	regulation of transmembrane transport	1/32	436/23577	0.449925	0.468923	0.366339	Cfl1	1
GO:0072657	GO:0072657	protein localization to membrane	1/32	436/23577	0.449925	0.468923	0.366339	Skap1	1
GO:0048608	GO:0048608	reproductive structure development	1/32	438/23577	0.451445	0.469606	0.366873	Spink2	1
GO:0061458	GO:0061458	reproductive system development	1/32	442/23577	0.454473	0.471853	0.368628	Spink2	1
GO:0001525	GO:0001525	angiogenesis	1/32	444/23577	0.455981	0.472515	0.369145	Hif3a	1
GO:0002253	GO:0002253	activation of immune response	1/32	448/23577	0.458986	0.474592	0.370768	Skap1	1
GO:0023061	GO:0023061	signal release	1/32	449/23577	0.459734	0.474592	0.370768	Cadps	1
GO:0010608	GO:0010608	posttranscriptional regulation of gene expression	1/32	452/23577	0.461974	0.475864	0.371761	Rpl38	1
GO:0051047	GO:0051047	positive regulation of secretion	1/32	453/23577	0.462718	0.475864	0.371761	Cadps	1
GO:0009611	GO:0009611	response to wounding	1/32	455/23577	0.464204	0.476489	0.37225	Dcbld2	1
GO:0051493	GO:0051493	regulation of cytoskeleton organization	1/32	459/23577	0.467164	0.478623	0.373917	Cfl1	1
GO:0061564	GO:0061564	axon development	1/32	461/23577	0.468638	0.479229	0.37439	Atp8a2	1
GO:0022604	GO:0022604	regulation of cell morphogenesis	1/32	463/23577	0.470109	0.479829	0.374859	Cfl1	1
GO:0120031	GO:0120031	plasma membrane bounded cell projection assembly	1/32	466/23577	0.472306	0.481168	0.375905	Cfl1	1
GO:0032870	GO:0032870	cellular response to hormone stimulus	1/32	470/23577	0.475223	0.483233	0.377518	Cfl1	1
GO:0030031	GO:0030031	cell projection assembly	1/32	473/23577	0.4774	0.483466	0.377701	Cfl1	1
GO:0051606	GO:0051606	detection of stimulus	1/32	473/23577	0.4774	0.483466	0.377701	Atp8a2	1
GO:0007283	GO:0007283	spermatogenesis	1/32	474/23577	0.478124	0.483466	0.377701	Spink2	1
GO:2000147	GO:2000147	positive regulation of cell motility	1/32	478/23577	0.48101	0.48548	0.379274	Cfl1	1
GO:0060627	GO:0060627	regulation of vesicle-mediated transport	1/32	485/23577	0.486023	0.489439	0.382367	Cadps	1
GO:0001501	GO:0001501	skeletal system development	1/32	486/23577	0.486735	0.489439	0.382367	Rpl38	1
GO:0044089	GO:0044089	positive regulation of cellular component biogenesis	1/32	488/23577	0.488156	0.489961	0.382775	Cfl1	1
GO:0051272	GO:0051272	positive regulation of cellular component movement	1/32	492/23577	0.490988	0.491894	0.384285	Cfl1	1
GO:0048232	GO:0048232	male gamete generation	1/32	494/23577	0.492398	0.492398	0.384679	Spink2	1

## Sheet: CC
ID	Description	GeneRatio	BgRatio	pvalue	p.adjust	qvalue	geneID	Count
GO:0031002	GO:0031002	actin rod	2018-01-31	1/23466	0.00132106	0.0466775	0.0329106	Cfl1	1
GO:0033291	GO:0033291	eukaryotic 80S initiation complex	2018-01-31	1/23466	0.00132106	0.0466775	0.0329106	Rpl38	1
GO:0090732	GO:0090732	cofilin-actin rod	2018-01-31	1/23466	0.00132106	0.0466775	0.0329106	Cfl1	1
GO:0070992	GO:0070992	translation initiation complex	2018-01-31	2/23466	0.00264043	0.0699714	0.0493344	Rpl38	1
GO:0005862	GO:0005862	muscle thin filament tropomyosin	2018-01-31	4/23466	0.00527412	0.0712505	0.0502362	Tpm3	1
GO:0030868	GO:0030868	smooth endoplasmic reticulum membrane	2018-01-31	4/23466	0.00527412	0.0712505	0.0502362	Stx17	1
GO:0097425	GO:0097425	smooth endoplasmic reticulum part	2018-01-31	4/23466	0.00527412	0.0712505	0.0502362	Stx17	1
GO:0032432	GO:0032432	actin filament bundle	2/31	83/23466	0.00537739	0.0712505	0.0502362	Tpm3/Cfl1	2
GO:0005672	GO:0005672	transcription factor TFIIA complex	2018-01-31	5/23466	0.00658843	0.0755711	0.0532825	Gtf2a1l	1
GO:0030863	GO:0030863	cortical cytoskeleton	2/31	96/23466	0.00712935	0.0755711	0.0532825	Tpm3/Cfl1	2
GO:0042613	GO:0042613	MHC class II protein complex	2018-01-31	9/23466	0.0118289	0.104489	0.0736713	H2-Aa	1
GO:0044233	GO:0044233	ER-mitochondrion membrane contact site	2018-01-31	9/23466	0.0118289	0.104489	0.0736713	Stx17	1
GO:0030897	GO:0030897	HOPS complex	2018-01-31	11/23466	0.0144391	0.111314	0.0784838	Stx17	1
GO:0048188	GO:0048188	Set1C/COMPASS complex	2018-01-31	12/23466	0.0157417	0.111314	0.0784838	Dydc2	1
GO:0044448	GO:0044448	cell cortex part	2/31	152/23466	0.0171398	0.111314	0.0784838	Tpm3/Cfl1	2
GO:0044232	GO:0044232	organelle membrane contact site	2018-01-31	15/23466	0.0196395	0.111314	0.0784838	Stx17	1
GO:0005911	GO:0005911	cell-cell junction	2018-03-31	451/23466	0.0212814	0.111314	0.0784838	Skap1/Cd200/Cfl1	3
GO:0042101	GO:0042101	T cell receptor complex	2018-01-31	17/23466	0.0222297	0.111314	0.0784838	Skap1	1
GO:0005912	GO:0005912	adherens junction	2018-03-31	466/23466	0.0231723	0.111314	0.0784838	Rpl38/Cd200/Cfl1	3
GO:0031045	GO:0031045	dense core granule	2018-01-31	18/23466	0.0235224	0.111314	0.0784838	Cadps	1
GO:0005942	GO:0005942	phosphatidylinositol 3-kinase complex	2018-01-31	19/23466	0.0248133	0.111314	0.0784838	Pik3c2g	1
GO:0030426	GO:0030426	growth cone	2/31	186/23466	0.0249947	0.111314	0.0784838	Tpm3/Cfl1	2
GO:0070161	GO:0070161	anchoring junction	2018-03-31	482/23466	0.0252879	0.111314	0.0784838	Rpl38/Cd200/Cfl1	3
GO:0000421	GO:0000421	autophagosome membrane	2018-01-31	20/23466	0.0261027	0.111314	0.0784838	Stx17	1
GO:0030427	GO:0030427	site of polarized growth	2/31	191/23466	0.0262534	0.111314	0.0784838	Tpm3/Cfl1	2
GO:0042611	GO:0042611	MHC protein complex	2018-01-31	23/23466	0.0299608	0.122148	0.086122	H2-Aa	1
GO:0005865	GO:0005865	striated muscle thin filament	2018-01-31	25/23466	0.0325246	0.127689	0.0900291	Tpm3	1
GO:0002102	GO:0002102	podosome	2018-01-31	27/23466	0.0350819	0.13281	0.0936395	Tpm3	1
GO:0036379	GO:0036379	myofilament	2018-01-31	28/23466	0.036358	0.132895	0.0936995	Tpm3	1
GO:0005938	GO:0005938	cell cortex	2/31	241/23466	0.0401802	0.141492	0.0997608	Tpm3/Cfl1	2
GO:0030134	GO:0030134	COPII-coated ER to Golgi transport vesicle	2018-01-31	32/23466	0.0414465	0.141492	0.0997608	Stx17	1
GO:0005790	GO:0005790	smooth endoplasmic reticulum	2018-01-31	33/23466	0.0427145	0.141492	0.0997608	Stx17	1
GO:0032154	GO:0032154	cleavage furrow	2018-01-31	37/23466	0.0477704	0.146313	0.10316	Tpm3	1
GO:0097610	GO:0097610	cell surface furrow	2018-01-31	37/23466	0.0477704	0.146313	0.10316	Tpm3	1
GO:0061695	GO:0061695	transferase complex, transferring phosphorus-containing groups	2/31	267/23466	0.0483108	0.146313	0.10316	Gtf2a1l/Pik3c2g	2
GO:0099568	GO:0099568	cytoplasmic region	2/31	278/23466	0.051918	0.151266	0.106653	Tpm3/Cfl1	2
GO:0031941	GO:0031941	filamentous actin	2018-01-31	41/23466	0.0528005	0.151266	0.106653	Tpm3	1
GO:0032153	GO:0032153	cell division site	2018-01-31	47/23466	0.0602975	0.163085	0.114985	Tpm3	1
GO:0032155	GO:0032155	cell division site part	2018-01-31	47/23466	0.0602975	0.163085	0.114985	Tpm3	1
GO:0031201	GO:0031201	SNARE complex	2018-01-31	48/23466	0.0615414	0.163085	0.114985	Stx17	1
GO:0005793	GO:0005793	endoplasmic reticulum-Golgi intermediate compartment	2018-01-31	57/23466	0.0726649	0.180139	0.12701	Stx17	1
GO:0005925	GO:0005925	focal adhesion	2/31	358/23466	0.0807965	0.180139	0.12701	Rpl38/Cfl1	2
GO:0022625	GO:0022625	cytosolic large ribosomal subunit	2018-01-31	65/23466	0.0824454	0.180139	0.12701	Rpl38	1
GO:0030864	GO:0030864	cortical actin cytoskeleton	2018-01-31	65/23466	0.0824454	0.180139	0.12701	Cfl1	1
GO:0099023	GO:0099023	tethering complex	2018-01-31	65/23466	0.0824454	0.180139	0.12701	Stx17	1
GO:0005924	GO:0005924	cell-substrate adherens junction	2/31	363/23466	0.08274	0.180139	0.12701	Rpl38/Cfl1	2
GO:0030141	GO:0030141	secretory granule	2/31	367/23466	0.0843054	0.180139	0.12701	Spink2/Cadps	2
GO:0030055	GO:0030055	cell-substrate junction	2/31	369/23466	0.0850915	0.180139	0.12701	Rpl38/Cfl1	2
GO:0005776	GO:0005776	autophagosome	2018-01-31	68/23466	0.0860872	0.180139	0.12701	Stx17	1
GO:0005811	GO:0005811	lipid droplet	2018-01-31	68/23466	0.0860872	0.180139	0.12701	Hsd17b13	1
GO:0005667	GO:0005667	transcription factor complex	2/31	373/23466	0.0866708	0.180139	0.12701	Arntl2/Gtf2a1l	2
GO:0035097	GO:0035097	histone methyltransferase complex	2018-01-31	71/23466	0.0897151	0.182881	0.128943	Dydc2	1
GO:0001725	GO:0001725	stress fiber	2018-01-31	74/23466	0.093329	0.183201	0.129169	Tpm3	1
GO:0097517	GO:0097517	contractile actin filament bundle	2018-01-31	74/23466	0.093329	0.183201	0.129169	Tpm3	1
GO:0030175	GO:0030175	filopodium	2018-01-31	85/23466	0.106462	0.201517	0.142082	Cfl1	1
GO:0042641	GO:0042641	actomyosin	2018-01-31	85/23466	0.106462	0.201517	0.142082	Tpm3	1
GO:0034708	GO:0034708	methyltransferase complex	2018-01-31	90/23466	0.11237	0.208969	0.147337	Dydc2	1
GO:0015629	GO:0015629	actin cytoskeleton	2/31	444/23466	0.116088	0.21167	0.149241	Tpm3/Cfl1	2
GO:0009897	GO:0009897	external side of plasma membrane	2/31	448/23466	0.117816	0.21167	0.149241	Btla/H2-Aa	2
GO:0005913	GO:0005913	cell-cell adherens junction	2018-01-31	100/23466	0.124074	0.216565	0.152692	Cd200	1
GO:0005798	GO:0005798	Golgi-associated vesicle	2018-01-31	102/23466	0.126396	0.216565	0.152692	Stx17	1
GO:0016591	GO:0016591	DNA-directed RNA polymerase II, holoenzyme	2018-01-31	103/23466	0.127555	0.216565	0.152692	Gtf2a1l	1
GO:0000800	GO:0000800	lateral element	2018-01-31	104/23466	0.128713	0.216565	0.152692	Xlr4a	1
GO:0005884	GO:0005884	actin filament	2018-01-31	108/23466	0.133329	0.220826	0.155696	Tpm3	1
GO:0022626	GO:0022626	cytosolic ribosome	2018-01-31	116/23466	0.142489	0.232367	0.163834	Rpl38	1
GO:0015934	GO:0015934	large ribosomal subunit	2018-01-31	121/23466	0.148167	0.233098	0.164349	Rpl38	1
GO:0000795	GO:0000795	synaptonemal complex	2018-01-31	127/23466	0.154932	0.233098	0.164349	Xlr4a	1
GO:0055029	GO:0055029	nuclear DNA-directed RNA polymerase complex	2018-01-31	127/23466	0.154932	0.233098	0.164349	Gtf2a1l	1
GO:0099086	GO:0099086	synaptonemal structure	2018-01-31	127/23466	0.154932	0.233098	0.164349	Xlr4a	1
GO:0000428	GO:0000428	DNA-directed RNA polymerase complex	2018-01-31	128/23466	0.156054	0.233098	0.164349	Gtf2a1l	1
GO:0030880	GO:0030880	RNA polymerase complex	2018-01-31	130/23466	0.158295	0.233098	0.164349	Gtf2a1l	1
GO:0090575	GO:0090575	RNA polymerase II transcription factor complex	2018-01-31	131/23466	0.159413	0.233098	0.164349	Gtf2a1l	1
GO:0001669	GO:0001669	acrosomal vesicle	2018-01-31	132/23466	0.16053	0.233098	0.164349	Spink2	1
GO:0030135	GO:0030135	coated vesicle	2018-01-31	149/23466	0.179296	0.256829	0.181081	Stx17	1
GO:0044798	GO:0044798	nuclear transcription factor complex	2018-01-31	159/23466	0.190144	0.266703	0.188043	Gtf2a1l	1
GO:0030027	GO:0030027	lamellipodium	2018-01-31	160/23466	0.191221	0.266703	0.188043	Cfl1	1
GO:0043197	GO:0043197	dendritic spine	2018-01-31	166/23466	0.197655	0.272097	0.191846	Cfl1	1
GO:0044309	GO:0044309	neuron spine	2018-01-31	169/23466	0.200853	0.272955	0.192451	Cfl1	1
GO:0098802	GO:0098802	plasma membrane receptor complex	2018-01-31	174/23466	0.206157	0.276615	0.195032	Skap1	1
GO:0030017	GO:0030017	sarcomere	2018-01-31	182/23466	0.214571	0.283532	0.199908	Tpm3	1
GO:0000794	GO:0000794	condensed nuclear chromosome	2018-01-31	184/23466	0.216661	0.283532	0.199908	Xlr4a	1
GO:0044391	GO:0044391	ribosomal subunit	2018-01-31	191/23466	0.223934	0.287308	0.202571	Rpl38	1
GO:0098858	GO:0098858	actin-based cell projection	2018-01-31	192/23466	0.224968	0.287308	0.202571	Cfl1	1
GO:0044449	GO:0044449	contractile fiber part	2018-01-31	196/23466	0.229089	0.289088	0.203826	Tpm3	1
GO:0030016	GO:0030016	myofibril	2018-01-31	206/23466	0.2393	0.298421	0.210406	Tpm3	1
GO:0043292	GO:0043292	contractile fiber	2018-01-31	220/23466	0.253375	0.312299	0.220191	Tpm3	1
GO:0097223	GO:0097223	sperm part	2018-01-31	225/23466	0.25834	0.313518	0.22105	Spink2	1
GO:0098797	GO:0098797	plasma membrane protein complex	2018-01-31	228/23466	0.261304	0.313518	0.22105	H2-Aa	1
GO:0005840	GO:0005840	ribosome	2018-01-31	230/23466	0.263274	0.313518	0.22105	Rpl38	1
GO:0005774	GO:0005774	vacuolar membrane	2018-01-31	235/23466	0.268176	0.313518	0.22105	Stx17	1
GO:0000793	GO:0000793	condensed chromosome	2018-01-31	236/23466	0.269152	0.313518	0.22105	Xlr4a	1
GO:0044437	GO:0044437	vacuolar part	2018-01-31	242/23466	0.274985	0.316831	0.223386	Stx17	1
GO:0044445	GO:0044445	cytosolic part	2018-01-31	248/23466	0.280773	0.320021	0.225635	Rpl38	1
GO:0019898	GO:0019898	extrinsic component of membrane	2018-01-31	267/23466	0.298808	0.336954	0.237574	Pik3c2g	1
GO:0016607	GO:0016607	nuclear speck	2018-01-31	290/23466	0.320054	0.357113	0.251788	Hif3a	1
GO:0097060	GO:0097060	synaptic membrane	2018-01-31	316/23466	0.343322	0.379085	0.267279	Cfl1	1
GO:0043235	GO:0043235	receptor complex	2018-01-31	325/23466	0.351196	0.383781	0.27059	Skap1	1
GO:0031252	GO:0031252	cell leading edge	2018-01-31	351/23466	0.373431	0.403915	0.284786	Cfl1	1
GO:0005635	GO:0005635	nuclear envelope	2018-01-31	384/23466	0.400592	0.428917	0.302414	Pik3c2g	1
GO:0005789	GO:0005789	endoplasmic reticulum membrane	2018-01-31	447/23466	0.449317	0.474706	0.334698	Stx17	1
GO:0098827	GO:0098827	endoplasmic reticulum subcompartment	2018-01-31	460/23466	0.458883	0.474706	0.334698	Stx17	1
GO:0042175	GO:0042175	nuclear outer membrane-endoplasmic reticulum membrane network	2018-01-31	466/23466	0.463243	0.474706	0.334698	Stx17	1
GO:0098794	GO:0098794	postsynapse	2018-01-31	478/23466	0.471863	0.474706	0.334698	Cfl1	1
GO:0000323	GO:0000323	lytic vacuole	2018-01-31	480/23466	0.473286	0.474706	0.334698	H2-Aa	1
GO:0005764	GO:0005764	lysosome	2018-01-31	480/23466	0.473286	0.474706	0.334698	H2-Aa	1
GO:0044431	GO:0044431	Golgi apparatus part	2018-01-31	482/23466	0.474706	0.474706	0.334698	Stx17	1

## Sheet: MF
ID	Description	GeneRatio	BgRatio	pvalue	p.adjust	qvalue	geneID	Count
GO:0019903	GO:0019903	protein phosphatase binding	2018-03-31	146/22933	0.000996998	0.0456696	0.0264403	Skap1/Stx17/Cfl1	3
GO:0042605	GO:0042605	peptide antigen binding	2/31	44/22933	0.00161476	0.0456696	0.0264403	H2-T22/H2-Aa	2
GO:0019902	GO:0019902	phosphatase binding	2018-03-31	195/22933	0.00228348	0.0456696	0.0264403	Skap1/Stx17/Cfl1	3
GO:0035091	GO:0035091	phosphatidylinositol binding	2018-03-31	224/22933	0.00337783	0.0506674	0.0293338	Cadps/Pik3c2g/Cfl1	3
GO:1902936	GO:1902936	phosphatidylinositol bisphosphate binding	2/31	93/22933	0.00700805	0.0840966	0.0486875	Cadps/Cfl1	2
GO:0035005	GO:0035005	1-phosphatidylinositol-4-phosphate 3-kinase activity	2018-01-31	7/22933	0.00942529	0.085669	0.0495979	Pik3c2g	1
GO:0004867	GO:0004867	serine-type endopeptidase inhibitor activity	2/31	118/22933	0.0110741	0.085669	0.0495979	Wfdc3/Spink2	2
GO:0005543	GO:0005543	phospholipid binding	2018-03-31	365/22933	0.0129242	0.085669	0.0495979	Cadps/Pik3c2g/Cfl1	3
GO:0016303	GO:0016303	1-phosphatidylinositol-3-kinase activity	2018-01-31	10/22933	0.0134383	0.085669	0.0495979	Pik3c2g	1
GO:0035004	GO:0035004	phosphatidylinositol 3-kinase activity	2018-01-31	11/22933	0.0147725	0.085669	0.0495979	Pik3c2g	1
GO:1901981	GO:1901981	phosphatidylinositol phosphate binding	2/31	143/22933	0.0159512	0.085669	0.0495979	Cadps/Cfl1	2
GO:0051015	GO:0051015	actin filament binding	2/31	153/22933	0.0181168	0.085669	0.0495979	Tpm3/Cfl1	2
GO:0052742	GO:0052742	phosphatidylinositol kinase activity	2018-01-31	14/22933	0.0187646	0.085669	0.0495979	Pik3c2g	1
GO:0016307	GO:0016307	phosphatidylinositol phosphate kinase activity	2018-01-31	15/22933	0.0200918	0.085669	0.0495979	Pik3c2g	1
GO:0042800	GO:0042800	histone methyltransferase activity (H3-K4 specific)	2018-01-31	16/22933	0.0214173	0.085669	0.0495979	Dydc2	1
GO:0004012	GO:0004012	phospholipid-translocating ATPase activity	2018-01-31	20/22933	0.0267018	0.0944351	0.054673	Atp8a2	1
GO:0004866	GO:0004866	endopeptidase inhibitor activity	2/31	191/22933	0.0273899	0.0944351	0.054673	Wfdc3/Spink2	2
GO:0061135	GO:0061135	endopeptidase regulator activity	2/31	198/22933	0.0292691	0.0944351	0.054673	Wfdc3/Spink2	2
GO:0030414	GO:0030414	peptidase inhibitor activity	2/31	201/22933	0.0300899	0.0944351	0.054673	Wfdc3/Spink2	2
GO:0003823	GO:0003823	antigen binding	2/31	206/22933	0.0314784	0.0944351	0.054673	H2-T22/H2-Aa	2
GO:0008307	GO:0008307	structural constituent of muscle	2018-01-31	28/22933	0.0371882	0.105976	0.0613544	Tpm3	1
GO:0061134	GO:0061134	peptidase regulator activity	2/31	233/22933	0.0394011	0.105976	0.0613544	Wfdc3/Spink2	2
GO:0003713	GO:0003713	transcription coactivator activity	2/31	241/22933	0.0418808	0.105976	0.0613544	Gtf2a1l/Hif3a	2
GO:0005070	GO:0005070	SH3/SH2 adaptor activity	2018-01-31	32/22933	0.0423903	0.105976	0.0613544	Skap1	1
GO:0042169	GO:0042169	SH2 domain binding	2018-01-31	35/22933	0.046274	0.108566	0.062854	Skap1	1
GO:0070888	GO:0070888	E-box binding	2018-01-31	36/22933	0.0475652	0.108566	0.062854	Arntl2	1
GO:0005484	GO:0005484	SNAP receptor activity	2018-01-31	37/22933	0.0488547	0.108566	0.062854	Stx17	1
GO:0018024	GO:0018024	histone-lysine N-methyltransferase activity	2018-01-31	44/22933	0.057834	0.12393	0.0717489	Dydc2	1
GO:0042277	GO:0042277	peptide binding	2/31	296/22933	0.060418	0.125003	0.07237	H2-T22/H2-Aa	2
GO:0035591	GO:0035591	signaling adaptor activity	2018-01-31	53/22933	0.0692582	0.125225	0.0724988	Skap1	1
GO:0005548	GO:0005548	phospholipid transporter activity	2018-01-31	54/22933	0.0705193	0.125225	0.0724988	Atp8a2	1
GO:0016278	GO:0016278	lysine N-methyltransferase activity	2018-01-31	56/22933	0.0730364	0.125225	0.0724988	Dydc2	1
GO:0016279	GO:0016279	protein-lysine N-methyltransferase activity	2018-01-31	56/22933	0.0730364	0.125225	0.0724988	Dydc2	1
GO:0042054	GO:0042054	histone methyltransferase activity	2018-01-31	56/22933	0.0730364	0.125225	0.0724988	Dydc2	1
GO:0033218	GO:0033218	amide binding	2/31	330/22933	0.073048	0.125225	0.0724988	H2-T22/H2-Aa	2
GO:0005546	GO:0005546	phosphatidylinositol-4,5-bisphosphate binding	2018-01-31	64/22933	0.0830393	0.138399	0.0801256	Cadps	1
GO:0004857	GO:0004857	enzyme inhibitor activity	2/31	392/22933	0.0980143	0.15809	0.091526	Wfdc3/Spink2	2
GO:0003779	GO:0003779	actin binding	2/31	397/22933	0.100124	0.15809	0.091526	Tpm3/Cfl1	2
GO:0008276	GO:0008276	protein methyltransferase activity	2018-01-31	85/22933	0.108802	0.166828	0.0965849	Dydc2	1
GO:0008170	GO:0008170	N-methyltransferase activity	2018-01-31	87/22933	0.111219	0.166828	0.0965849	Dydc2	1
GO:0003712	GO:0003712	transcription cofactor activity	2/31	437/22933	0.117449	0.171877	0.0995076	Gtf2a1l/Hif3a	2
GO:0004540	GO:0004540	ribonuclease activity	2018-01-31	98/22933	0.124398	0.177712	0.102886	Rnase6	1
GO:0005319	GO:0005319	lipid transporter activity	2018-01-31	111/22933	0.13973	0.194972	0.112878	Atp8a2	1
GO:0030674	GO:0030674	protein binding, bridging	2018-01-31	121/22933	0.151346	0.202013	0.116955	Skap1	1
GO:0004519	GO:0004519	endonuclease activity	2018-01-31	124/22933	0.154802	0.202013	0.116955	Rnase6	1
GO:0000149	GO:0000149	SNARE binding	2018-01-31	125/22933	0.15595	0.202013	0.116955	Stx17	1
GO:0043492	GO:0043492	ATPase activity, coupled to movement of substances	2018-01-31	127/22933	0.158243	0.202013	0.116955	Atp8a2	1
GO:0008757	GO:0008757	S-adenosylmethionine-dependent methyltransferase activity	2018-01-31	147/22933	0.180843	0.226054	0.130873	Dydc2	1
GO:0003735	GO:0003735	structural constituent of ribosome	2018-01-31	155/22933	0.189718	0.232308	0.134494	Rpl38	1
GO:0060090	GO:0060090	molecular adaptor activity	2018-01-31	168/22933	0.203941	0.244729	0.141685	Skap1	1
GO:0003714	GO:0003714	transcription corepressor activity	2018-01-31	177/22933	0.213646	0.251348	0.145517	Hif3a	1
GO:0000287	GO:0000287	magnesium ion binding	2018-01-31	186/22933	0.223236	0.25758	0.149126	Atp8a2	1
GO:0008168	GO:0008168	methyltransferase activity	2018-01-31	193/22933	0.230617	0.258571	0.149699	Dydc2	1
GO:0004518	GO:0004518	nuclease activity	2018-01-31	195/22933	0.232714	0.258571	0.149699	Rnase6	1
GO:0016741	GO:0016741	transferase activity, transferring one-carbon groups	2018-01-31	204/22933	0.242079	0.264086	0.152892	Dydc2	1
GO:0042623	GO:0042623	ATPase activity, coupled	2018-01-31	346/22933	0.375988	0.396678	0.229656	Atp8a2	1
GO:0140098	GO:0140098	catalytic activity, acting on RNA	2018-01-31	347/22933	0.376844	0.396678	0.229656	Rnase6	1
GO:0016887	GO:0016887	ATPase activity	2018-01-31	425/22933	0.440254	0.453959	0.262818	Atp8a2	1
GO:0000982	GO:0000982	transcription factor activity, RNA polymerase II core promoter proximal region sequence-specific binding	2018-01-31	433/22933	0.446393	0.453959	0.262818	Arntl2	1
GO:0050839	GO:0050839	cell adhesion molecule binding	2018-01-31	455/22933	0.462941	0.462941	0.268018	Cd200	1

## Sheet: KEGG
ID	Description	GeneRatio	BgRatio	pvalue	p.adjust	qvalue	geneID	Count
mmu05330	mmu05330	Allograft rejection	2018-03-10	64/8197	5.23939e-05	0.00102858	0.000649632	15051/15039/14960	3
mmu05332	mmu05332	Graft-versus-host disease	2018-03-10	65/8197	5.48938e-05	0.00102858	0.000649632	15051/15039/14960	3
mmu04940	mmu04940	Type I diabetes mellitus	2018-03-10	70/8197	6.85723e-05	0.00102858	0.000649632	15051/15039/14960	3
mmu05320	mmu05320	Autoimmune thyroid disease	2018-03-10	79/8197	9.84895e-05	0.00110801	0.000699794	15051/15039/14960	3
mmu05416	mmu05416	Viral myocarditis	2018-03-10	88/8197	0.000135882	0.00112605	0.00071119	15051/15039/14960	3
mmu04612	mmu04612	Antigen processing and presentation	2018-03-10	91/8197	0.00015014	0.00112605	0.00071119	15051/15039/14960	3
mmu04514	mmu04514	Cell adhesion molecules (CAMs)	2018-03-10	169/8197	0.000928698	0.0059702	0.00377065	15051/15039/14960	3
mmu04145	mmu04145	Phagosome	2018-03-10	183/8197	0.00117012	0.00658192	0.004157	15051/15039/14960	3
mmu05168	mmu05168	Herpes simplex infection	2018-03-10	215/8197	0.0018632	0.00931599	0.00588379	15051/15039/14960	3
mmu05203	mmu05203	Viral carcinogenesis	2018-03-10	231/8197	0.00228927	0.0103017	0.00650633	71828/15051/15039	3
mmu05166	mmu05166	HTLV-I infection	2018-03-10	282/8197	0.00403873	0.0165221	0.010435	15051/15039/14960	3
mmu04218	mmu04218	Cellular senescence	2018-02-10	186/8197	0.0204446	0.0766671	0.0484213	15051/15039	2
mmu05167	mmu05167	Kaposi's sarcoma-associated herpesvirus infection	2018-02-10	217/8197	0.0272916	0.0899949	0.0568389	15051/15039	2
mmu05169	mmu05169	Epstein-Barr virus infection	2018-02-10	220/8197	0.0279984	0.0899949	0.0568389	15051/15039	2
mmu05310	mmu05310	Asthma	2018-01-10	25/8197	0.0301001	0.0903002	0.0570317	14960	1
mmu04130	mmu04130	SNARE interactions in vesicular transport	2018-01-10	33/8197	0.0395584	0.10814	0.0682991	67727	1
mmu04144	mmu04144	Endocytosis	2018-02-10	270/8197	0.040853	0.10814	0.0682991	15051/15039	2
mmu05216	mmu05216	Thyroid cancer	2018-01-10	37/8197	0.0442564	0.110641	0.0698785	59069	1
mmu04672	mmu04672	Intestinal immune network for IgA production	2018-01-10	43/8197	0.0512645	0.117963	0.074503	14960	1
mmu03022	mmu03022	Basal transcription factors	2018-01-10	44/8197	0.0524281	0.117963	0.074503	71828	1
mmu05150	mmu05150	Staphylococcus aureus infection	2018-01-10	53/8197	0.0628421	0.133393	0.0842485	14960	1
mmu05165	mmu05165	Human papillomavirus infection	2018-02-10	350/8197	0.0652146	0.133393	0.0842485	15051/15039	2
mmu05321	mmu05321	Inflammatory bowel disease (IBD)	2018-01-10	59/8197	0.0697275	0.136423	0.0861621	14960	1
mmu05140	mmu05140	Leishmaniasis	2018-01-10	67/8197	0.0788371	0.145513	0.0919031	14960	1
mmu00562	mmu00562	Inositol phosphate metabolism	2018-01-10	72/8197	0.0844898	0.145513	0.0919031	18705	1
mmu05133	mmu05133	Pertussis	2018-01-10	76/8197	0.0889894	0.145513	0.0919031	12631	1
mmu04260	mmu04260	Cardiac muscle contraction	2018-01-10	78/8197	0.0912318	0.145513	0.0919031	59069	1
mmu05323	mmu05323	Rheumatoid arthritis	2018-01-10	83/8197	0.0968159	0.145513	0.0919031	14960	1
mmu05410	mmu05410	Hypertrophic cardiomyopathy (HCM)	2018-01-10	84/8197	0.097929	0.145513	0.0919031	59069	1
mmu04658	mmu04658	Th1 and Th2 cell differentiation	2018-01-10	87/8197	0.101261	0.145513	0.0919031	14960	1
mmu04666	mmu04666	Fc gamma R-mediated phagocytosis	2018-01-10	87/8197	0.101261	0.145513	0.0919031	12631	1
mmu05414	mmu05414	Dilated cardiomyopathy (DCM)	2018-01-10	89/8197	0.103476	0.145513	0.0919031	59069	1
mmu04640	mmu04640	Hematopoietic cell lineage	2018-01-10	95/8197	0.110092	0.150067	0.0947788	14960	1
mmu04070	mmu04070	Phosphatidylinositol signaling system	2018-01-10	98/8197	0.113384	0.150067	0.0947788	18705	1
mmu04659	mmu04659	Th17 cell differentiation	2018-01-10	102/8197	0.117755	0.1514	0.0956208	14960	1
mmu05145	mmu05145	Toxoplasmosis	2018-01-10	108/8197	0.124276	0.155345	0.0981128	14960	1
mmu04140	mmu04140	Autophagy - animal	2018-01-10	130/8197	0.147817	0.179778	0.113544	67727	1
mmu05322	mmu05322	Systemic lupus erythematosus	2018-01-10	143/8197	0.161459	0.191096	0.120692	14960	1
mmu04261	mmu04261	Adrenergic signaling in cardiomyocytes	2018-01-10	147/8197	0.165616	0.191096	0.120692	59069	1
mmu05164	mmu05164	Influenza A	2018-01-10	168/8197	0.187141	0.206387	0.130349	14960	1
mmu04360	mmu04360	Axon guidance	2018-01-10	175/8197	0.194204	0.206387	0.130349	12631	1
mmu03010	mmu03010	Ribosome	2018-01-10	177/8197	0.196212	0.206387	0.130349	67671	1
mmu05152	mmu05152	Tuberculosis	2018-01-10	178/8197	0.197214	0.206387	0.130349	14960	1
mmu04015	mmu04015	Rap1 signaling pathway	2018-01-10	209/8197	0.227731	0.228697	0.144441	78473	1
mmu04810	mmu04810	Regulation of actin cytoskeleton	2018-01-10	210/8197	0.228697	0.228697	0.144441	12631	1
